# Supplementary material for: Intrahepatic Transcriptional Signature Associated with Response to Interferon-α Treatment in the Woodchuck Model of Chronic Hepatitis B
Source: PLoS Pathog. 2015 Sep 9;11(9):e1005103. doi: 10.1371/journal.ppat.1005103 (PMC4564242; doi:10.1371/journal.ppat.1005103)
Supplement: S8 Table — FC: fold-change. (a) Low dose only (n = 29). (b) Low and high dose (n = 775). (c) High dose only (n = 468). (XLSX) [file ppat.1005103.s019.xlsx]

## Sheet: S8a Table
S8 Table. List of genes in each of the gene sets described in S7 Fig.
FC: fold-change
(a) Low dose only (n=29)
Gene name	Pre-Tx		20 mg wIFN-a				100 mg wIFN-a						Follow-Up
	Week -3		Week 0		Week 3		Week 7		Week 11		Week 15		Week 19		Week 23
	FC	FDR	FC	FDR	FC	FDR	FC	FDR	FC	FDR	FC	FDR	FC	FDR	FC	FDR
TNFAIP3	-1.05179	1	3.73863	4.11e-05	1.70211	0.0042073	2.56981	1.9e-05	3.03914	0.0531755	4.29686	0.120355	1.12435	0.998232	-1.398	0.676474
SPINK9	1.62463	1	3.06075	0.00031541	3.11682	0.000416728	3.80456	8.17e-06	1.34859	0.709049	2.30112	0.122767	-1.25844	1	-1.26785	0.953493
NOBOX			10.9111	1.08e-07	7.69724	0.0119707	13.9613	7.68e-07	3.79218	0.15521	2.2959	0.412511
LMBRD2	-1.37305	1	2.08459	0.00629925	2.15412	0.00676417	2.07069	5.09e-06	1.45544	0.296386	1.9677	0.0587909	-1.13284	1	1.93323	0.414922
ARL5B	-1.17699	1	2.68864	0.000164212	1.90048	0.000811761	2.18027	2.19e-05	1.88835	0.018185	1.83989	0.116741	-1.16879	0.998232	1.22769	0.76904
LIF	1.10558	1	3.13456	4.65e-08	1.98729	0.0128087	2.01914	0.00416659	2.08999	0.0155852	1.75685	0.0834302	-1.63498	0.761458	-1.53396	0.84981
MUC13	1.54932	1	2.78825	0.00155855	2.14041	0.0480038	1.79287	0.00651811	1.46375	0.247231	1.67498	0.100251	1.29948	0.990257	1.4242	0.754541
ART4	1.13905	1	1.68966	0.0358184	1.64482	0.036767	1.51713	0.0100141	1.14115	0.651846	1.58446	0.0569925	-1.39788	0.954367	-1.19349	0.875209
CYP2J2	1.01773	1	1.70635	0.0156168	1.82078	0.000270728	1.77639	0.00115955	1.48607	0.120848	1.55048	0.107061	-1.01007	1	1.1523	0.892223
ULBP3	-1.03671	1	1.55354	0.02652	1.67202	0.0233495	1.89145	1.72e-07	1.59286	0.00773161	1.39319	0.0581847	1.41264	0.712309	1.14049	0.853562
TBPL1	-1.0451	1	1.79939	0.000503815	2.06775	4.37e-05	1.52436	0.000552136	1.629	0.00143819	1.36652	0.0596337	1.27158	0.89319	1.2866	0.69579
FBXL5	1.16043	1	1.90479	1.17e-06	1.98107	2e-06	2.05659	5.75e-17	1.48921	0.000987744	1.34798	0.112733	1.01978	1	1.14362	0.826114
CELF3	1.03545	1	1.9696	0.00329222	2.08667	0.00483356	1.93704	0.00831504	2.26442	0.00989589	1.33944	0.185036	-1.24056	0.986869	1.02452	0.984967
UCHL3	1.13418	1	1.56782	0.0121287	1.56287	0.0337358	1.45788	0.00262541	1.5039	0.0117823	1.33453	0.0856256	1.42816	0.535455	1.61996	0.398109
MARVELD2	1.14894	1	1.51162	0.023711	1.97297	0.00056619	1.78406	2.51e-05	1.46061	0.0313489	1.32116	0.100439	1.02747	1	1.51863	0.514445
ZNF295	-1.05062	1	2.14744	2.94e-07	1.68457	0.0048211	1.98679	2.68e-11	1.41615	0.0331142	1.27571	0.151653	1.07121	1	-1.14217	0.853562
ARHGEF5	1.00145	1	1.5999	0.00116248	1.83949	6.6e-05	1.67786	1.37e-08	1.42421	0.00589583	1.25885	0.0791965	-1.0008	1	1.09147	0.893303
RSC1A1	-1.05283	1	1.87099	3.26e-06	1.64345	0.0172262	1.78133	0.000110248	1.42486	0.0449259	1.22461	0.27191	1.16332	1	1.14776	0.849843
LIMS1	-1.11311	1	1.71922	0.0193309	1.65617	0.00128301	1.63008	0.00274442	1.48839	0.0480796	1.22266	0.231735	1.05938	1	1.2653	0.686565
GNL3L	1.0323	1	1.50816	0.00414878	1.51101	0.0118495	1.25048	0.0200435	1.27704	0.0582064	1.19392	0.169335	1.30125	0.925212	1.2017	0.762214
ACPP	-1.12539	1	1.56275	0.0017696	1.60845	0.00265554	1.41736	0.000135855	1.33973	0.0208529	1.18699	0.197228	-1.0658	1	1.12291	0.853428
PIK3CG	-1.01054	1	1.612	0.00893716	1.56359	0.0387634	1.40503	0.00836085	1.30154	0.197599	1.18658	0.419071	1.07784	1	-1.04155	0.969711
ACVR1B	-1.06933	1	1.78941	1.89e-05	1.61115	0.00324538	1.65093	2.8e-08	1.25601	0.105942	1.18466	0.224487	-1.07898	1	1.03582	0.964766
TNFRSF10	1.05472	1	1.93297	0.0224621	1.64105	0.0472075	1.56631	0.00103232	1.43086	0.105446	1.16788	0.555433	1.25146	0.957322	1.13224	0.872466
CDKN2B	1.03323	1	1.94762	0.0120749	2.14405	0.0018413	1.89458	0.0047884	1.54869	0.0554094	1.15043	0.603163	-1.00336	1	-1.41091	0.613877
SLC4A4	-1.03116	1	1.55234	0.00302151	1.60549	0.00372432	1.07246	0.565824	1.1055	0.56633	1.12561	0.508407	-1.03872	1	1.02441	0.976426
SNAI1	1.27294	1	2.84784	0.000903922	2.64063	0.0183336	1.14087	0.687887	1.46881	0.323806	-1.03715	0.941953	-1.11526	1	1.31987	0.782017
LDLRAP1	1.00705	1	1.50957	0.00504502	1.5358	0.0102691	1.26016	0.0223058	1.09084	0.633884	-1.04645	0.811712	1.04273	1	-1.08389	0.910965
GJB2	1.0315	1	2.25984	0.040869	2.4233	5.94e-05	1.27353	0.333989	-1.40629	0.581743	-1.53013	0.165115	-1.18077	1	1.57831	0.713464

## Sheet: S8b Table
(b) Low and high dose (n=775)
Gene name	Pre-Tx		20 mg wIFN-a				100 mg wIFN-a						Follow-Up
	Week -3		Week 0		Week 3		Week 7		Week 11		Week 15		Week 19		Week 23
	FC	FDR	FC	FDR	FC	FDR	FC	FDR	FC	FDR	FC	FDR	FC	FDR	FC	FDR
MX2	21.1522	1	246.009	4.78e-33	535.312	7.05e-46	802.548	1.82e-76	1515.63	3.14e-71	953.103	2.4e-53
APOL5			63.1241	3.34e-14	40.9037	5.38e-09	312.033	4.72e-18	100.851	5.28e-11	286.937	2.7e-12
RSAD2	4.72771	1	62.4069	5.1e-53	93.3938	1.58e-69	152.602	3.91e-234	170.849	8.19e-293	158.942	4.3e-128	-1.04168	1	-1.09836	0.896234
OASL	5.68769	1	71.0884	6.11e-187	124.387	2.38e-158	172.135	0	168.092	2.99e-220	155.96	2.21e-121	1.32338	0.967678	-1.23868	0.951227
TMPRSS2	3.29004	1	67.7984	4.84e-09	100.269	2.79e-06	50.9975	1.69e-06	100.055	2.85e-11	147.783	4.3e-17	1.11863	1	-1.08984	0.949328
KIAA1210			27.9535	3.38e-07	222.174	4.86e-17	114.72	3.82e-30	54.7334	1.13e-15	138.722	1.59e-16
IFIT3	4.28544	1	93.7879	5.73e-86	132.316	3.45e-83	155.787	0	135.558	3.2e-109	125.289	1.82e-59	1.17951	0.967678	-1.20942	0.851711
GBGT1	2.92227	1	11.4455	2.52e-05	19.9803	2.78e-05	50.6896	1.2e-09	64.4474	4.96e-06	113.408	4.65e-08
IFIT2	3.60848	1	36.0572	1.78e-57	46.1338	9.76e-146	73.7559	0	71.0181	1.15e-281	79.6026	2.24e-233	1.17867	0.948386	-1.00666	0.99925
ZBP1	2.04819	1	11.4469	6.27e-42	20.8978	2.77e-32	44.2139	9.79e-122	57.7304	4.19e-245	69.9196	3.07e-281	1.03546	1	-1.44274	0.814089
APOL2	2.51281	1	46.6365	2.97e-89	32.5236	3.17e-70	78.1987	5.15e-179	53.3676	9.36e-53	67.1635	5.63e-51	1.34645	0.998232	-1.15146	0.919704
CXCL10	3.33897	1	41.0114	1.67e-16	49.3134	3.02e-19	74.6754	5.29e-42	73.2415	3.95e-65	66.6905	3.94e-68	1.1843	1	-1.14159	0.97751
ISG15	1.68753	1	34.0913	1.17e-146	43.297	1.06e-123	51.8092	0	48.0306	6.8e-104	60.9389	3.13e-147	-1.15057	1	-6.41649	0.828523
APOL3	2.83177	1	44.1172	2.8e-93	31.2647	7.22e-80	74.2519	4.8e-266	66.1381	3.09e-57	57.1587	1.59e-62	1.37576	0.980446	-1.09773	0.951981
USP41	3.33038	1	22.6352	5.27e-60	35.9163	3.12e-39	46.0227	2.07e-132	54.6865	7.17e-90	56.2334	5.02e-99			-3.42789	0.816815
OCM2			430.659	4.02e-20	88.0012	3.85e-12	891.17	4.21e-50	229.218	1.4e-20	54.1495	1.93e-13
APOL4			28.5944	2.82e-16	27.4375	4.29e-13	61.7605	4.98e-28	58.5944	2.28e-13	53.8411	8.23e-13
USP18	2.66867	1	21.9041	5.19e-78	48.226	6.8e-155	43.8125	0	44.7186	7.25e-236	49.7448	2.08e-230	1.29176	0.999373	-1.2507	0.953987
PLEKHA4	2.43066	1	29.2885	9.35e-68	22.0429	1.02e-41	43.8986	5.45e-220	46.4129	2.25e-68	49.3757	3.69e-116	-1.05518	1	-1.73547	0.671941
LGALS13			6.86059	8.68e-05	8.73063	0.00259765	35.4797	9.85e-13	72.6034	4.47e-12	46.2188	2.13e-11			-2.46138	0.646772
RGS17			15.0941	7.26e-07	13.9568	0.000268164	118.39	3.72e-24	49.6309	2.01e-15	43.8745	4.22e-14
OAS1	1.90896	1	13.1238	4.16e-21	20.9531	7.37e-21	38.0436	8.45e-44	45.752	5.18e-33	41.7	1.22e-30	-1.03398	1	-1.55564	0.776009
APOL1	2.34437	1	37.596	8.14e-128	27.6815	1.18e-103	54.1921	1.08e-297	44.822	6.84e-93	41.418	1.09e-90	1.4175	0.967678	-1.57941	0.638157
ANGPTL7	-1.81814	1	41.6488	3.04e-11	32.8472	1.28e-11	96.1359	2.4e-25	44.9757	3.32e-11	41.3602	1.61e-06
CILP2			35.5434	1.68e-08	26.3814	3.36e-06	53.5229	2.67e-12	52.2942	4.36e-10	39.8571	5.91e-09
IFIT1	2.58178	1	24.6526	6.86e-124	30.1903	9.1e-129	38.6068	0	36.9157	1.3e-221	38.7308	5.23e-233	1.19536	0.958357	-1.00955	0.997095
IFIT1B	2.28698	1	19.5665	5.62e-86	26.5075	1.37e-123	31.6046	0	33.0941	1.6e-217	36.2581	7.01e-233	1.07538	1	-1.08043	0.95111
PLSCR2	4.00114	1	26.9229	3.11e-75	29.8961	9.94e-119	41.6647	1.89e-240	28.6194	3.36e-149	32.203	2.31e-57	2.09528	0.365271	1.75124	0.663526
IFIT5	2.20847	1	22.5405	5.02e-89	25.9668	2.89e-118	31.2359	1.77e-306	29.4652	1.66e-193	31.6894	1.22e-206	-1.01284	1	-1.38583	0.750895
TMEM22			10.5176	0.000579224	13.6319	0.0192036	19.5335	0.000373512	33.6318	0.00171675	31.5724	0.000247334
MUC1	1.64358	1	15.066	7.26e-20	14.6939	4.07e-06	14.3092	1.58e-19	8.31497	3.41e-05	30.6662	1.97e-10
AREG	1.70973	1	6.31943	9.2e-07	5.98361	4.96e-09	14.482	1.59e-21	32.9063	9.82e-23	29.7809	3.89e-18	-1.08406	1	-1.22611	0.877754
CXCL11	1.37282	1	11.5276	6.11e-15	11.5421	9.11e-14	15.5423	2.29e-16	31.5774	2.39e-05	29.2873	2.34e-07	-1.81402	0.999876	-2.53968	0.875172
GPHA2			9.42647	3.36e-05	19.2304	1.56e-08	24.9084	3.47e-19	30.3101	3.35e-20	28.3493	2.76e-19			-1.16727	0.946883
OAS3	1.56637	1	19.4061	1.65e-110	23.2469	4.5e-114	26.2595	5.69e-291	27.7171	1.11e-146	27.9615	2.4e-175	1.0842	1	-2.00727	0.837326
PLSCR1	4.00846	1	23.1756	1.61e-86	25.9937	3.48e-106	42.2399	3.2e-162	28.9493	4.9e-113	27.7856	3.14e-166	2.58339	0.235412	1.28624	0.816527
GFRA3	1.27277	1	4.67649	4.34e-08	2.99743	0.000364698	13.2984	5.25e-16	14.0334	1.58e-10	26.4631	1.96e-14			-3.42386	0.854369
TLR3	2.32505	1	24.4161	2.17e-59	29.925	2.36e-45	32.174	1.51e-55	28.6	3.7e-180	25.7768	7.21e-77	1.06122	1	1.08537	0.92682
GBP1	1.55819	1	18.4844	9.13e-43	17.0037	1.41e-53	28.2457	7.17e-100	25.5332	1.3e-119	25.4857	1.35e-76	1.16326	1	-1.27298	0.888421
TRANK1	1.57927	1	8.9458	1.05e-13	13.8038	1.74e-09	24.1941	9.93e-58	25.1772	2.13e-177	24.7065	1.99e-90	1.06883	1	-1.27965	0.833851
IDO1	1.27563	1	14.293	1.57e-10	6.41711	2.45e-21	10.469	4.44e-38	20.8306	1.97e-05	24.0126	0.000398041	1.01403	1	-2.09764	0.76904
ANKDD1A	1.2463	1	5.78001	9.25e-19	7.82708	2.86e-21	13.9482	1.45e-42	21.2064	6.03e-18	23.2564	2.2e-14	-1.66764	0.967678	-1.7421	0.808697
IFI44L	1.92388	1	24.5813	3.71e-124	28.4053	1.77e-125	24.6951	5.63e-282	20.6876	3.66e-167	22.1386	2.3e-154	1.28895	0.81937	-1.22683	0.903679
HERC5	1.11623	1	8.33353	3.3e-63	7.50988	2.63e-53	20.7212	5.17e-261	18.5407	1.22e-160	21.8751	4.11e-98	-1.13843	0.99946	-1.15872	0.820319
ENDOU	1.52157	1	3.98848	1.55e-05	21.1079	1.38e-12	10.0241	1.9e-10	11.519	5.82e-24	21.0042	2.2e-14	1.58825	1
DDX60	1.74535	1	29.9077	2.54e-26	41.5832	9.65e-41	27.1578	3.3e-243	28.0739	5.04e-186	20.9875	1.43e-84	2.5381	0.0372595	1.44497	0.750895
OAS2	1.38315	1	14.7982	1e-52	22.6118	5.77e-113	20.9855	3.2e-165	22.0315	9.43e-76	20.9868	9.64e-77	1.01767	1	-1.26885	0.883397
ATP10A	1.93057	1	10.1663	2.02e-52	9.74142	1.7e-44	20.3645	3.37e-164	22.7416	2.19e-59	20.93	2.66e-79	-1.35779	0.967678	-1.63634	0.551783
UBA7	1.67227	1	15.0942	9.74e-39	19.6567	4.68e-104	21.777	9.36e-265	21.3229	2.53e-89	20.6866	1.96e-103	1.45297	0.845714	-1.19294	0.911153
GBP3	1.34947	1	15.0443	1.59e-37	13.6033	8.34e-48	21.3132	1.79e-84	19.9815	1.58e-94	20.072	4.64e-63	1.21706	0.999876	-1.25357	0.853428
RNF122	1.28896	1	8.90246	4.52e-19	6.8304	8.58e-28	17.6601	1.01e-39	17.9904	1.06e-112	19.8965	3.87e-101	-1.39784	0.967678	-1.34423	0.819429
EPSTI1	1.47962	1	14.59	1.4e-36	17.7042	9.46e-87	18.4368	1.32e-191	18.6549	7.8e-141	18.4965	1.82e-145	1.07061	1	-1.34752	0.824892
CMPK2	2.02767	1	20.7819	4.27e-33	22.8635	2.08e-50	19.9123	1.28e-68	18.4504	5.98e-62	17.9718	4e-60	-1.1617	0.984862	-1.08617	0.933002
IRGM	1.43579	1	7.41177	2.49e-30	7.43997	3.17e-49	13.3987	1.34e-33	16.525	1.05e-41	17.656	4.03e-84	-1.26968	0.999876	-1.53085	0.744527
ETV7	1.44973	1	9.24556	1.09e-29	10.9196	9.97e-34	14.4463	5.52e-83	19.7996	5.94e-37	17.5233	1.08e-110	1.14942	1	-1.38308	0.797788
IRF7	1.18375	1	10.9634	9.09e-78	13.6517	1.13e-75	16.6143	5.81e-229	16.2946	2.18e-55	17.1171	4.4e-85	1.04347	1	-1.70301	0.777497
SAMD9L	1.44179	1	13.9226	3.33e-71	13.476	1.33e-81	19.0696	3.6e-158	18.8289	2.78e-156	17.0987	5.23e-153	1.33065	0.648142	-1.13709	0.852669
HERC6	1.45604	1	13.2207	1.08e-54	14.9211	8.33e-84	16.7435	5.21e-212	17.022	8.04e-137	17.0527	1.34e-131	1.08684	1	-1.62235	0.786112
AQP8	-1.11805	1	37.5468	6.9e-13	12.4972	7.4e-09	36.5185	2.92e-13	19.2817	5.12e-08	17.0283	0.0124258
IFIH1	1.64659	1	18.717	8.89e-73	17.9221	7.75e-70	18.6073	2.11e-99	17.5361	2.11e-109	16.6408	1.57e-73	1.27474	0.820883	1.43658	0.544086
CCL7			5.67988	0.000922999	4.72378	0.00039895	4.6294	0.00393411	8.80969	0.043845	16.6305	0.00592513			-6.15792	0.556568
IFI44	1.54309	1	18.2036	1.38e-97	22.0911	1.15e-109	18.5028	1.97e-238	17.5065	3.84e-138	16.6217	3.17e-150	1.04706	1	-1.10411	0.930807
RABEPK	1.26419	1	9.49894	1e-17	12.2082	2.84e-48	15.5712	1.06e-184	16.2911	1.04e-146	16.3626	3.35e-152	1.13926	1	-1.18776	0.905927
GBP4	1.51717	1	9.71312	2.04e-19	13.3869	6.48e-76	19.2078	2.47e-114	17.1214	7.81e-87	16.2207	3.11e-124	1.03449	1	-1.31855	0.710596
BTNL2	6.14494	1	19.9857	4.69e-11	44.6146	2.15e-26	23.9012	8.97e-96	18.238	3.03e-63	16.1419	2.32e-57	5.26635	0.00015525	3.10891	0.636505
GBP2	1.33117	1	13.7649	1.37e-35	13.3605	2.61e-69	19.766	3.51e-165	18.1124	7.69e-127	16.1348	3.37e-85	-1.01232	1	-1.02669	0.989396
DDX60L	1.32479	1	15.9861	3.47e-13	18.7456	3.4e-17	18.943	4.73e-64	17.0941	1.6e-49	14.8371	8.16e-28	2.08883	0.247879	1.25339	0.84981
GBP7	1.70628	1	10.7252	5.6e-23	13.4786	3.86e-70	17.8202	1.5e-119	16.3498	1.42e-77	14.8117	8.07e-131	1.00477	1	-1.30021	0.752542
CCL8	1.47161	1	7.64424	3.77e-07	5.38721	9.81e-16	6.32459	1.18e-09	9.05709	0.000133314	14.7754	0.000178308	-2.70515	0.89019	-7.44267	0.526613
BATF2	1.33507	1	6.04783	6.2e-14	9.35695	9.27e-35	14.4241	4.03e-138	17.4535	6.28e-32	14.4001	8.46e-92	-1.03423	1	-1.16555	0.874909
NT5C3	1.48377	1	10.4927	1.01e-63	7.26615	1.79e-38	11.7839	3.37e-87	12.1952	4.18e-93	14.1022	4.45e-107	1.02921	1	-1.01187	0.997032
SLC1A1			11.6961	1.64e-06	5.46717	0.0415936	12.0049	2.27e-06	6.1867	0.0448779	14.0634	0.000125606
ZMYND15	1.01743	1	4.43863	0.00214779	5.85248	4.4e-06	13.0169	2.75e-28	13.3332	2.19e-14	13.8453	7.7e-21	-1.80038	0.970174	-2.84429	0.645716
RAD51	1.17452	1	3.10121	9.14e-08	4.02904	1.82e-12	5.03031	1.98e-20	9.18146	3.97e-27	13.4559	1.32e-32	-1.04955	1	-1.91659	0.699201
CDKL2	1.30874	1	9.90985	1.69e-13	5.29885	3.32e-07	7.63776	4.28e-20	10.4402	9.06e-15	13.3017	2.31e-81	-1.4385	0.932131	-1.44357	0.672274
RNF213	1.34897	1	10.6153	1.06e-73	11.689	3.94e-77	12.5262	1.25e-134	14.3313	2.63e-141	13.2701	4.45e-139	1.07336	1	-1.40613	0.754446
BST2	1.46679	1	6.08408	2.33e-28	6.2767	8.97e-17	9.90666	1.6e-49	13.3795	5.76e-17	13.2134	1e-36	1.05973	1	-1.17805	0.948531
MLKL	1.84871	1	11.7698	1.7e-77	13.7656	3.5e-79	13.2843	1.35e-182	13.7124	4.18e-120	12.9978	1.21e-120	1.13526	0.998232	-1.27315	0.796484
PARP10	1.29574	1	12.1657	1.59e-66	10.9529	2.36e-69	14.4327	7.68e-139	13.8261	9.44e-61	12.9889	6.97e-51	1.17684	0.967678	-1.34133	0.761527
RASGRP3	1.37637	1	2.21328	7.05e-07	2.24108	0.000417715	6.43626	3.05e-07	11.0952	2.85e-15	12.2261	7.7e-39	-1.04632	1	-1.16142	0.910782
FAM3B			4.9866	0.0146659	8.32874	0.000489952	7.67	4.18e-08	15.0039	1.18e-06	11.9059	2.36e-05
PKIB	1.04382	1	3.91849	2.47e-08	6.01845	3.13e-14	11.1565	4.62e-18	12.0605	5.16e-09	11.7958	9.52e-16	-1.10113	1	-1.11157	0.942564
MUC4	1.27684	1	5.80156	9.51e-15	6.24264	0.000312566	5.06442	2.09e-06	4.81942	0.00115193	11.275	2.5e-06	1.32376	0.998232	-1.19292	0.904468
RTP4	1.22045	1	10.6999	7.38e-69	10.6957	1.34e-62	10.8085	2.96e-144	11.1583	5.85e-92	11.0838	3.53e-96	-1.06855	1	-1.5162	0.764775
MX1	1.39521	1	11.9182	6.42e-84	16.1501	1.29e-95	11.0907	3.15e-181	11.4135	7.46e-72	10.7445	9.49e-107	1.46127	0.163737	1.39449	0.632522
KCNA1	1.58181	1	4.05413	5.47e-07	6.1424	0.000417715	5.42933	5.17e-05	7.49727	1.17e-05	10.7371	1e-08	-1.22525	0.999876	1.2313	0.895365
PLSCR3	1.15718	1	8.26785	1.97e-56	7.4324	5.29e-47	11.0025	6.14e-150	10.6156	1.74e-68	10.4301	9.13e-85	-1.1271	0.999876	-1.15458	0.839588
FAM113B	1.16987	1	4.08426	6.17e-12	5.16733	3.21e-16	5.52632	1.46e-13	7.97441	5.57e-06	10.3723	1.68e-11	1.10913	1	-1.85328	0.652005
TRIM6	1.11802	1	6.54683	8.23e-32	8.46203	1.92e-34	11.0445	3.37e-90	10.8437	3.36e-52	10.3051	5.51e-54	-1.18019	1	-1.20383	0.83029
SLFN14	1.05788	1	7.10114	2.02e-13	8.06936	7.01e-08	9.14897	2.11e-16	9.28283	4.13e-16	9.95923	5.88e-21			-3.13313	0.751116
IFI27L1	1.15978	1	2.65314	1.3e-06	3.43255	6.6e-08	5.88139	8.62e-16	8.70399	1.21e-13	9.94931	9.87e-26	1.4392	0.849559	-1.13403	0.905429
NCOA7	1.52943	1	8.33807	1.25e-38	6.52599	2.21e-15	9.42571	1.69e-62	10.0745	3.23e-41	9.83555	5.04e-71	-1.11184	1	-1.26293	0.743574
EPS8	1.1544	1	2.26067	5.5e-07	2.358	2.53e-06	5.36027	1.35e-10	8.07288	5.76e-10	9.60969	2.09e-13	1.22578	0.967678	1.01981	0.983191
PHF8	1.19185	1	6.07576	1.04e-14	7.86435	8.56e-44	9.8581	1.45e-154	9.375	1.76e-96	9.58208	2.2e-102	1.05378	1	-1.06484	0.954234
ARID5A	1.44484	1	5.98747	4.75e-07	3.44636	1.43e-05	8.12447	2.22e-80	8.47025	3.65e-37	9.45887	1.31e-34	-1.02045	1	-1.4048	0.800072
DGKG	1.16135	1	3.37665	0.00102429	3.96736	0.00101045	9.10991	1.29e-16	9.01027	6.45e-10	9.42359	9.54e-10			-2.45813	0.663526
FAM46A	1.138	1	3.57486	1.07e-16	4.76523	5.4e-18	8.47118	2.49e-43	10.704	2.14e-46	9.41387	2.95e-63	-1.33499	0.936188	-1.16239	0.907683
SAMD9	1.41012	1	7.67084	2.02e-57	8.65376	1.46e-58	9.26751	6.21e-148	9.58274	1.5e-98	9.37796	7.58e-101	1.21671	0.950598	1.04204	0.956659
PML	1.37134	1	9.72213	2.5e-70	9.2186	1.39e-62	10.7453	1.44e-169	9.6364	3.47e-102	9.37311	4.61e-104	1.22232	0.876948	1.00402	0.995623
GBP6	1.37263	1	8.13763	2.01e-28	7.97164	4.64e-56	11.4458	7.6e-161	10.5961	5.42e-92	9.33362	1.2e-105	-1.08393	1	-1.3822	0.735388
CLEC4C	1.71158	1	5.57663	5.55e-11	6.07988	5.39e-08	7.05546	3.43e-14	7.48303	3.37e-07	9.23639	6.59e-09	0	0	-3.05703	0.645141
ARL5C	1.0201	1	5.04993	2.83e-11	6.85791	5.14e-09	7.06872	3.87e-25	9.40737	6.23e-11	9.23486	7.73e-13	-1.57333	0.967676	-1.66263	0.708666
HES4	1.10364	1	2.88363	0.00231295	4.7555	3.56e-06	6.08035	0.000436745	14.0184	2.8e-05	9.20112	5.1e-07	2.10628	0.858855	1.7036	0.693771
KCNJ10	1.26845	1	2.43348	0.00875284	4.16533	4.43e-06	5.86974	1.05e-18	7.91778	4.59e-10	9.19641	1.56e-10	-1.10315	1	-1.58727	0.777497
CCL23	1.92107	1	4.46529	3.01e-09	2.77123	2.44e-06	4.92882	7.67e-12	6.52991	0.00119906	9.13616	0.000237972	-1.17469	1	-1.49903	0.731158
BCL2L14	1.42315	1	3.89901	8.1e-07	5.00321	1e-09	5.82213	1.54e-11	8.52159	9.58e-12	9.0628	1.41e-17	-1.16234	1	-1.86679	0.808634
DDX58	1.37983	1	10.1726	7.68e-16	9.63067	3.04e-09	9.61633	9.93e-31	9.24682	2.31e-19	8.90922	2.76e-19	1.05358	1	-1.12734	0.856083
SFTPD	1.00735	1	3.45095	8.77e-05	2.91583	0.000186585	4.29601	1.65e-13	6.4835	0.0056274	8.78955	0.0140815	1.54157	1	-1.2001	0.954427
LY6E	1.64748	1	3.48169	5.59e-05	7.45975	8.44e-09	8.61583	1.44e-24	7.87068	2.94e-22	8.7309	1.18e-38	2.53412	0.809056	1.8264	0.741292
CCL15	1.57459	1	4.17733	1.96e-07	2.60073	1.23e-05	4.79801	3.88e-11	5.90722	0.000313531	8.65985	0.00110372	-1.27411	0.999125	-1.30192	0.80314
TAP1	1.26703	1	4.64424	5.38e-35	5.26025	7.49e-37	8.12141	6.2e-77	8.84495	5.78e-50	8.64352	2.08e-62	-1.00713	1	-1.60396	0.796559
ISG20	1.18514	1	9.45012	1.81e-57	6.59318	3.4e-39	9.90433	1.03e-126	8.38123	8.26e-33	8.45997	3.71e-22	1.03117	1	-1.11361	0.888421
AIM2	1.34528	1	3.75824	2.69e-11	5.73981	6.76e-10	5.62713	6.09e-15	8.95946	2.4e-20	8.4476	2.52e-28	-1.269	1	-1.79442	0.690979
CLNK	1.25418	1	4.06294	2.49e-07	5.30126	2.08e-09	4.10943	2.13e-11	7.35196	1.82e-07	8.35192	3.14e-07	-1.20022	1	-1.20423	0.886241
ZWINT	1.39094	1	4.65009	0.00359903	5.20414	1.93e-06	6.05514	1.67e-06	6.95307	2.35e-06	8.33813	3.36e-05	1.01732	1	-1.4749	0.841142
TNF	1.57372	1	3.70756	0.000314291	5.65647	3.3e-07	5.81958	3.57e-09	9.04322	5.65e-07	8.30754	3.54e-09	-1.56106	1	-2.91616	0.571113
CARD16	1.24946	1	4.61949	1.14e-06	4.89267	1.86e-06	6.50544	1.56e-18	4.68169	1.95e-06	8.2568	1.18e-11	1.62658	0.990752	1.08325	0.969711
TRIM21	1.52195	1	6.26458	2.08e-44	8.55312	1.99e-53	9.1258	1.77e-131	8.93956	3.15e-55	8.18428	3.35e-69	1.19848	0.967678	-1.07387	0.934528
PLAC8	1.3744	1	3.28643	1.68e-08	4.11547	6.21e-26	4.29772	2.37e-25	5.85395	6.83e-10	8.13562	1.65e-08	1.07341	1	-1.49025	0.770643
B3GNT6	1.52512	1	9.31083	0.000120982	8.52451	0.0141584	11.2748	0.00285213	8.19572	0.0167748	8.12178	0.00621587			-2.15732	0.777784
MARCKS	1.14636	1	3.94752	6.01e-10	5.18769	1.67e-19	7.97621	6.67e-45	8.5762	2.64e-33	8.07541	1.7e-26	-1.11134	0.998232	-1.13036	0.853428
PARP14	1.41385	1	7.85631	5.25e-56	9.04459	7.1e-63	7.59225	3.56e-77	8.32043	2.49e-93	7.93049	1.13e-86	1.21847	0.932647	-1.10867	0.882415
BHLHE22	1.19736	1	4.05694	3.69e-10	4.0723	1.04e-07	6.89237	4.16e-22	8.99434	4.16e-24	7.68164	1.05e-23	-1.43593	0.967678	-1.06227	0.978447
CYP2R1	1.03231	1	4.61474	7.01e-10	5.49132	3.34e-14	6.74411	1e-24	8.10514	4.84e-25	7.63556	7.27e-22	1.63394	0.669018	1.46009	0.671233
TACSTD2	1.15436	1	7.07153	0.000112301	37.0301	3.3e-05	7.83627	0.00113883	2.5862	0.153967	7.61923	0.00094704	-2.3555	0.943911	-2.03237	0.741292
SLFN11	1.30389	1	7.38661	1.73e-54	6.16034	1.38e-41	7.1783	2.36e-84	7.57298	6.7e-72	7.60132	1.81e-81	-1.10561	0.999876	-1.27314	0.699905
RBM43	1.18615	1	5.19689	1.42e-21	6.43018	2.25e-26	8.04439	1.15e-73	7.71084	3.39e-44	7.58003	3.49e-47	1.09846	1	1.13987	0.919376
BLNK	1.0107	1	5.15162	0.000837445	4.68135	2.16e-12	6.02837	4.05e-13	5.3584	1.33e-28	7.55129	6.26e-17	1.03819	1	-1.14171	0.931797
RGS20	1.39741	1	4.41519	8.79e-06	4.42433	0.00042758	3.97262	8.1e-05	5.58223	6.89e-05	7.50031	2.86e-08			-2.70612	0.696038
ASB13	1.11344	1	5.53566	5.6e-23	6.97004	3.92e-47	9.23163	2.57e-145	8.10211	2.19e-85	7.44392	3.19e-46	1.20239	0.936188	1.11526	0.869962
BTC	-1.00315	1	6.23907	3.93e-28	10.0819	1.19e-39	11.7776	9.51e-94	7.34138	2.27e-25	7.41016	1.35e-21	-1.22158	1	-1.07513	0.969711
PSMB9	1.11345	1	3.55318	2.17e-17	3.9639	4.82e-24	6.50505	2.53e-69	7.46315	7.32e-24	7.40864	3.65e-38	1.15632	1	-1.52853	0.825737
TRIM34	1.21798	1	5.52308	7.76e-41	6.05488	8.62e-41	7.3306	6.21e-116	7.73339	3.38e-78	7.36988	1.62e-78	-1.23266	0.967678	-1.5073	0.507686
DAXX	1.32833	1	7.19209	8.64e-48	6.46001	2.46e-41	8.76194	1.31e-140	7.84979	3.42e-83	7.34052	1.63e-81	1.04428	1	-1.03491	0.972061
TMEM132A	1.07498	1	3.64969	5.65e-16	4.48316	3.17e-20	6.47272	1.47e-65	7.66783	1.22e-25	7.28161	1.95e-51	1.31707	0.936218	1.04641	0.966155
LGALS9	1.15667	1	6.27137	5.43e-46	6.23516	5.34e-42	7.03907	2.81e-110	7.17049	8.66e-72	7.08672	1.09e-73	1.37333	0.616346	-1.42154	0.764775
TRIM6-TR	1.26325	1	5.08595	6.41e-36	5.75024	5.21e-37	6.86947	2.41e-102	6.9457	2.02e-65	6.9917	2.15e-69	-1.25163	0.958357	-1.4573	0.544086
LGALS9B	1.15764	1	6.87821	6.28e-46	6.62772	4.39e-45	7.17022	1.68e-114	7.18876	5.87e-74	6.98637	1.05e-74	1.59942	0.136857	-1.22581	0.826936
NTSR1			2.96437	0.00309554	4.12064	0.00400602	7.13278	9.03e-08	9.10672	6.64e-08	6.7905	1e-08
SEMA4F	1.05323	1	1.98639	0.00552215	1.86479	0.0267944	2.31512	1.97e-05	4.55097	0.0267341	6.75963	0.00904271	1.16472	1	-1.71851	0.757298
LGALS9C	1.05716	1	6.5832	1.61e-49	6.23894	1.63e-43	6.91953	2.09e-114	7.37384	9.96e-79	6.75237	1.49e-75	1.2466	0.845539	-1.44661	0.748377
SCML4	1.06521	1	3.7685	5.66e-09	5.44041	6.68e-08	4.88244	1.38e-08	7.84335	1.95e-07	6.73027	3.86e-07	1.51926	0.925212	1.1434	0.853428
TATDN3	1.12763	1	4.70339	2.76e-16	6.04209	3.9e-42	7.11722	1.02e-118	6.74927	1.21e-73	6.68549	2.24e-76	-1.00241	1	-1.11998	0.869962
NLRC5	1.16153	1	3.78068	1.49e-20	4.6101	1.95e-31	5.92218	2.17e-83	6.81605	4.55e-49	6.64172	6.57e-77	1.07038	1	-1.38216	0.800072
RIT1	1.3304	1	5.3229	6.94e-40	5.04618	3.95e-34	5.16232	4.05e-83	5.7249	3.79e-61	6.5544	1.58e-73	1.40048	0.435905	1.19071	0.776009
PYHIN1	1.23674	1	4.49504	5.36e-29	5.55734	1.62e-32	5.58788	4.65e-63	5.84574	4.25e-47	6.48689	4.48e-43	-1.20369	0.967678	-1.35325	0.690979
IFI16	1.3294	1	5.0409	4.04e-37	5.18449	8.84e-35	5.52995	2.77e-61	5.7968	2.9e-59	6.45179	5.3e-33	-1.0927	1	-1.57869	0.42991
DTX3L	1.23754	1	5.69295	1.37e-30	6.45564	1.63e-45	6.82426	6.21e-116	7.16386	1.93e-79	6.44632	4.94e-75	1.1785	0.942222	1.05497	0.941831
IL18RAP	1.38708	1	2.93927	8.85e-06	3.72776	3.81e-06	3.58348	7.58e-09	4.47001	8.03e-09	6.37118	1.99e-13	-1.83836	0.877404	-2.79217	0.483091
C11orf16			5.33515	5.87e-05	6.59294	5.88e-07	6.82453	1.17e-09	7.67779	1.23e-13	6.35901	1.06e-11	2.02309	0.967678	-1.12367	0.971299
CTBP2	1.25544	1	2.96022	2.38e-09	1.78195	0.00671072	4.17204	4.54e-28	4.62711	2.76e-10	6.34507	7.32e-10	-1.16985	1	-1.19412	0.896782
TAF9	1.12004	1	2.16169	0.00418483	3.09463	1.63e-06	5.44315	9.7e-10	6.0802	2.37e-13	6.27329	1.88e-16	2.3537	0.880186	2.17039	0.644902
STAT1	1.13155	1	4.756	1.31e-28	5.95993	8.15e-43	7.21506	5.85e-125	6.92676	4.31e-79	6.25627	8.4e-75	1.05822	1	-1.08253	0.9666
TRAFD1	1.2556	1	5.97288	1.29e-45	5.35343	5.26e-37	6.17905	2.94e-103	6.43932	2.16e-70	6.16554	1.16e-70	1.13311	0.972828	1.03525	0.966018
ADM	1.06328	1	3.88167	1.68e-08	2.2729	3.97e-05	6.76456	2.02e-41	5.80838	1.44e-18	6.14031	1.11e-10	-1.10812	1	-1.21245	0.811294
TNFRSF1B	1.28245	1	4.19075	2.42e-14	3.45282	2.17e-05	5.89908	5.53e-10	5.90106	4.62e-13	6.13037	7.42e-19	1.07316	1	-1.23991	0.797811
PIK3R3	1.11385	1	2.94104	0.00102429	3.37375	0.00544805	7.00372	0.00148616	6.11974	2.34e-08	6.12217	5.22e-08	1.27101	0.990536	1.02373	0.983073
TGM2	1.2672	1	4.3862	1.66e-18	3.54517	5.86e-10	7.30672	2.41e-49	5.34893	5.48e-17	6.10258	5.95e-14	1.03569	1	-1.34292	0.705856
ZNFX1	1.25923	1	6.64461	7.41e-52	7.34857	1.97e-52	7.22904	2.22e-125	6.52556	4.84e-75	5.93735	2.12e-71	1.09111	0.999876	1.18371	0.776667
C17orf51	1.15818	1	7.06942	2.72e-28	5.11526	8.74e-16	6.19409	8.23e-40	5.15221	3.66e-17	5.90719	8.41e-24	1.25648	0.998232	-1.11548	0.934414
TMEM173	1.09416	1	2.7896	0.00016671	2.8877	0.000675308	3.48884	1.49e-08	3.92733	1.52e-06	5.86236	4.31e-08	1.01457	1	-1.43255	0.825577
PNPT1	1.16386	1	6.38856	1.4e-48	6.47567	9.32e-45	6.4495	8.74e-106	6.15295	1.21e-65	5.85954	2.15e-65	1.10617	0.998232	1.03234	0.968854
PHRF1	1.05197	1	4.86554	2.06e-37	5.20183	4.09e-27	6.82901	2.03e-116	5.97336	8.97e-26	5.83392	4.97e-26	1.0663	1	-1.38348	0.724648
AXL	1.06905	1	4.47048	1.12e-22	4.5852	9.05e-31	6.24078	1.52e-103	5.65208	6.22e-61	5.77951	1.94e-65	-1.00721	1	-1.01053	1
C6orf115	1.32992	1	3.45258	7.72e-05	3.24312	8.39e-05	5.13255	9.89e-09	5.32698	3.34e-12	5.70321	6.13e-13	1.17551	1	1.02475	0.982565
HK3	1.39829	1	3.34724	1.58e-09	3.36959	1.01e-13	3.90441	1.26e-20	5.13738	3.69e-20	5.67652	8.32e-23	-1.08246	1	-1.70782	0.700212
PABPC1L2			5.91745	5.42e-05	5.58519	0.00214954	6.02361	6.65e-07	10.2308	5.15e-05	5.65013	0.00203807
PSMB8	1.05049	1	3.0346	1.68e-17	3.06081	5.1e-17	4.72885	4.52e-72	5.66293	4.6e-36	5.61058	2.32e-57	1.15207	1	-1.43909	0.83029
SP140	1.56334	1	4.01138	5.32e-07	3.52299	0.000112936	3.87562	4.9e-09	5.18575	1.24e-07	5.59164	2.69e-10	-1.24865	1	-1.79923	0.610157
SLC25A28	1.25849	1	6.54355	2e-46	5.29743	2.77e-33	6.7096	8.21e-98	5.72108	3.67e-52	5.58469	2.51e-53	-1.05203	1	-1.38116	0.621604
CCL2	1.38339	1	5.59743	2.39e-06	3.86973	3.72e-13	4.85213	3.8e-07	5.47387	3.76e-09	5.52521	2.05e-05	-1.37704	0.980446	-1.80195	0.633666
CD274	1.32209	1	4.64446	9.04e-22	2.87611	5.57e-09	4.97674	4.95e-27	5.50292	1.25e-27	5.48738	3.03e-29	-1.08995	1	-1.58685	0.539872
TNFSF10	1.1002	1	3.86661	1.22e-27	4.84208	1.17e-33	5.45968	1.7e-93	5.61001	3.13e-63	5.46136	2.68e-64	-1.07866	1	-1.06898	0.931412
MS4A18	1.01711	1	5.81535	0.00410491	2.93847	0.016696	3.81368	1.3e-07	4.48434	0.00119467	5.45205	1.36e-06	1.33314	1	-1.98264	0.750514
TMEM229B	-1.13553	1	3.96152	2.04e-13	8.21348	3e-40	7.01422	4.37e-50	5.4899	2.51e-14	5.44941	1.45e-13	-1.05887	1	-1.15962	0.845142
GZMA	1.25923	1	3.753	6.64e-07	3.72331	0.00276093	3.66591	3.86e-06	6.29568	0.00486994	5.37974	0.000109559	-1.39047	0.967678	-1.61887	0.661579
NUP214	1.12738	1	3.62172	2.04e-23	3.78854	2.12e-22	5.04642	2.89e-76	5.07628	3.73e-50	5.37677	3.06e-56	1.10416	0.999876	-1.05431	0.951227
PPBP	-1.05514	1	3.85216	2.95e-18	3.2898	1.02e-15	4.12865	1.06e-49	5.29242	9.99e-41	5.32548	1.66e-43	-1.24992	0.975448	-1.67376	0.398109
ETS2	1.2877	1	5.23927	3.45e-40	4.95936	1.88e-34	5.75318	2.37e-40	5.71677	8.52e-49	5.29323	1.78e-44	1.52548	0.51291	1.37644	0.57303
HLA-A	1.04428	1	1.76547	0.00481041	2.11648	8.47e-05	3.2064	5.07e-14	4.99816	1.42e-20	5.27115	1.12e-17	1.2424	1	-1.1208	0.960159
CD86	1.23775	1	2.35538	0.00179237	2.50831	7.77e-06	3.2168	7.3e-18	5.25674	3.69e-21	5.25499	1.94e-16	-1.15246	1	-1.49181	0.794407
TAP2	1.02119	1	3.8592	4.5e-27	4.01287	9.6e-26	5.58821	1.73e-92	5.28827	1.16e-56	5.23444	5.37e-59	1.08409	1	-1.10729	0.901238
FBXO7	1.09852	1	5.472	6.27e-42	5.06493	4.78e-35	5.56589	1.31e-93	5.16457	1.32e-56	5.22402	2.84e-60	-1.08925	1	1.05154	0.945143
CDA	1.13077	1	2.76816	1.58e-07	2.77393	2.46e-10	3.3603	4.36e-21	4.83827	3.81e-05	5.16371	1.92e-07	1.70311	0.317583	-1.02953	0.989815
PARP8	1.21661	1	3.78868	1.7e-21	3.5047	5.31e-18	5.29004	9.81e-60	4.80946	4.12e-39	5.10932	9.45e-44	-1.44047	0.849559	-1.5094	0.542427
DAPP1	1.06661	1	2.17346	0.000120969	2.97398	1.62e-06	3.00679	1.02e-12	4.0876	5.41e-07	5.10417	8.49e-07	1.06971	1	-1.56626	0.69927
RAP1GAP	1.17923	1	4.28452	3.96e-08	5.47761	1.26e-10	5.53621	1.76e-33	5.44691	3.46e-24	5.04449	1.32e-25	1.02071	1	-1.3318	0.762825
HLA-C	1.08786	1	1.76064	0.00217358	2.12019	4.52e-06	3.13075	2.25e-15	4.75188	8.93e-13	5.01786	3.53e-14	1.08505	1	-1.27157	0.915963
C8orf80	-1.04252	1	3.73107	1.8e-19	3.66692	1.35e-22	4.91497	2.15e-79	4.16822	6.55e-42	4.98781	4.37e-51	-1.04951	1	-1.38528	0.684925
TRIM68	1.11427	1	4.2156	4.83e-21	3.93632	1.09e-15	5.60234	4.3e-56	5.72672	3.14e-34	4.98033	8.14e-32	-1.0524	1	-1.08108	0.93526
PSMB10	1.08372	1	3.81109	9.13e-26	3.2892	2.89e-18	5.04774	5.05e-78	5.02741	1.84e-28	4.97634	1.39e-48	1.1589	0.999876	-1.45138	0.673426
ARHGAP32	1.1106	1	3.17633	3.11e-13	3.49551	1.3e-18	5.16503	3.25e-65	5.5582	3.73e-50	4.97002	2.19e-42	-1.06799	1	-1.36781	0.628847
HLA-B	1.0893	1	1.94896	0.000353798	2.08894	0.000309401	3.21527	1.62e-10	4.45777	1.07e-13	4.96302	1.75e-17	-1.01517	1	-1.2559	0.910194
CCL22	1.14491	1	4.71886	2.76e-30	4.6906	3.43e-26	5.68423	3.3e-72	4.86943	1.37e-36	4.94582	1.47e-39	-1.09402	1	-1.50427	0.546786
CSF3R	1.38664	1	2.85215	0.00249978	2.6501	0.0025548	3.43898	1.11e-05	3.63966	2.96e-06	4.92877	9.81e-11	-1.68399	0.89319	-3.7091	0.50647
TRIP4	1.15155	1	4.52325	3.65e-30	3.31544	4.16e-17	5.5627	2.19e-79	5.08095	2.67e-45	4.91908	1.64e-45	-1.0217	1	-1.2161	0.764175
NUB1	1.11392	1	4.47386	9.97e-33	4.00359	1.33e-25	5.61977	1.48e-93	5.08762	6.71e-47	4.91876	4.12e-36	1.19522	0.928972	1.22983	0.724648
TOR1B	1.09046	1	4.24195	1.08e-30	4.33322	1.42e-28	5.28144	2.65e-86	5.27306	2.86e-56	4.91552	2.3e-54	1.00153	1	-1.02719	0.978447
FAM175A	1.28929	1	4.97685	3.51e-28	4.89213	6.21e-22	5.77274	3.34e-59	4.53713	2.88e-28	4.88614	1.39e-32	1.06285	1	1.09667	0.905146
ZDHHC2	1.04564	1	4.04181	1.02e-25	3.75495	1.75e-20	4.08884	1.92e-52	4.38426	2.83e-37	4.88567	6.07e-46	-1.08984	1	1.10635	0.882067
ADAR	1.12739	1	4.03237	2.59e-29	4.53307	4.4e-31	4.74754	2.43e-79	4.79274	7.38e-53	4.87051	1.51e-56	1.09551	0.99946	-1.24553	0.800958
CD69	1.44478	1	2.55899	0.00279766	2.76118	0.0062285	2.74794	0.000125345	3.63038	0.000658988	4.86157	5.91e-06	-1.38083	0.998539	-1.35613	0.85951
CXCL16	-1.08146	1	3.05874	1.92e-07	2.99137	3.58e-06	3.68837	7.38e-17	5.28566	6.52e-13	4.82632	2.61e-12	-1.10468	1	-1.464	0.794407
ZNF485	1.07201	1	2.97975	2.08e-10	2.27455	7.58e-06	4.03538	1.54e-13	4.07747	3.01e-12	4.80689	1.52e-14	-1.0356	1	-1.13459	0.870798
NOD1	1.05683	1	3.71394	9.86e-22	3.47097	2.86e-17	3.93166	4.3e-28	5.51965	1.33e-47	4.78447	5.59e-44	-1.11248	1	1.35457	0.638157
NCALD	1.26699	1	2.33937	3.81e-09	2.16599	8.91e-07	3.36446	5.57e-36	4.09172	8.8e-31	4.74775	3.37e-39	1.07231	1	1.0605	0.941236
RALGPS1	-1.05736	1	3.95839	1.47e-24	4.58552	2.38e-26	4.7882	5.35e-54	5.21662	2.88e-43	4.73255	2e-42	1.19918	0.960962	1.02318	0.978447
GTPBP1	1.17184	1	3.85463	2.8e-26	3.9141	4.07e-24	4.7553	2.44e-73	4.99565	2.21e-50	4.669	5.41e-49	1.07018	1	1.08201	0.906687
MS4A8B			4.96113	6.84e-05	3.89653	0.00372341	3.72566	1.59e-05	6.01576	8.16e-05	4.65621	0.000232591
HLA-E	1.11175	1	2.12519	1.75e-05	2.42097	0.000119119	3.22372	1.33e-11	4.64487	6.59e-17	4.64294	6.41e-13	1.32386	0.998232	-1.02916	0.988552
EGR2	4.4991	1	3.34152	0.0374804	2.44968	0.0336205	3.86088	2.75e-05	3.76386	0.00020012	4.63971	5.09e-05	-1.29075	1	-1.33829	0.902092
NFATC1	1.02822	1	3.31239	1.2e-18	2.26768	6.68e-08	4.33212	3.26e-48	4.77506	2.29e-40	4.62461	1.52e-41	-1.00773	1	-1.1258	0.888421
TCIRG1	1.09717	1	5.143	2.43e-10	3.94074	3.83e-07	4.81928	7.17e-61	4.80504	6.76e-12	4.62042	7.68e-20	-1.10117	1	-1.57986	0.624649
HLA-G	1.13669	1	2.69779	1.06e-12	2.66237	3.56e-08	3.52936	1.86e-16	4.55924	1.02e-14	4.60442	6.94e-15	1.17899	1	-1.10777	0.951227
PEG10	1.32148	1	3.26578	5.68e-12	2.75569	1.41e-07	2.49638	9.58e-06	3.44737	1.39e-11	4.5795	1.09e-21	-1.49396	0.967678	-1.21868	0.900222
C3orf38	1.14095	1	5.02059	1.83e-30	4.72378	1.49e-27	4.82354	4.36e-65	4.64053	4.84e-39	4.57726	1.56e-40	1.17058	0.969119	1.03726	0.9666
MNDA	1.16336	1	3.50141	3.98e-22	3.83937	2.87e-22	4.2082	2.23e-57	4.10666	1.32e-34	4.57087	2e-42	-1.21521	0.936218	-1.46962	0.539391
C11orf82	1.12843	1	3.82281	1.98e-13	4.03027	1.3e-11	4.31415	6.43e-24	3.94351	4.6e-12	4.55938	1.67e-15	-1.25631	0.99946	-1.33063	0.744527
PARP12	1.17484	1	5.54693	2.97e-42	5.82839	1.19e-40	5.71394	1.45e-95	4.87764	2.97e-52	4.51062	7.94e-50	1.04765	1	1.03688	0.962716
FBXO33	1.0995	1	3.84934	1.75e-26	3.38784	1.23e-19	4.53413	9.65e-71	4.46812	1.99e-45	4.50661	2.06e-48	1.00821	1	-1.06399	0.938728
BAK1	1.29229	1	3.12333	9.5e-17	3.72768	7.29e-20	4.80541	2.87e-62	4.9865	1.19e-41	4.50095	8.48e-38	1.07327	1	1.0318	0.974901
C4orf50	1.16964	1	3.16812	2.51e-08	2.45002	0.000495646	2.84516	1.93e-09	3.71981	6.65e-08	4.48075	3.94e-11	-1.02418	1	-1.57271	0.639829
ARAP2	1.04397	1	3.96406	7.53e-15	4.11692	6.37e-21	4.59183	2.89e-58	4.7421	2.46e-38	4.44965	7.99e-38	1.12748	0.99946	1.06078	0.94132
RGL1	1.35791	1	3.32292	1.12e-18	3.07426	1.44e-14	3.4471	1.67e-14	3.99242	1.33e-22	4.42978	3.08e-22	-1.18619	0.998232	-1.19661	0.928562
FTSJD2	1.12433	1	3.72608	3.54e-25	4.01587	2.41e-25	4.41563	3.53e-68	4.45158	7.32e-45	4.38624	2.98e-46	1.15502	0.967678	-1.13048	0.876077
MTMR8	1.17094	1	4.2673	7.62e-10	2.64485	0.000954647	5.67547	2.31e-23	4.28766	5.18e-07	4.38244	1.66e-05	-1.00153	1	1.27304	0.814809
TRIM14	1.04159	1	3.21744	4.04e-20	4.006	3.24e-25	4.48928	1.72e-52	4.43705	2.49e-45	4.36462	8.05e-47	1.06785	1	1.04227	0.956001
TBC1D1	1.29239	1	2.67509	6.82e-12	2.56133	9.16e-10	4.55068	7.04e-45	4.50755	6.7e-33	4.31508	5.08e-27	1.04625	1	-1.09607	0.938032
RNF180	1.07531	1	5.7476	6.18e-17	4.47537	2.84e-11	3.85134	8.5e-18	3.52186	2.02e-08	4.3025	4.56e-13	-1.747	0.913293	-1.5635	0.71381
IRF1	1.2147	1	3.02101	3.66e-12	2.81299	0.00126704	3.44305	2.99e-17	4.53978	9.87e-11	4.27656	1.01e-14	1.10336	1	-1.38489	0.87149
CCL11			4.60203	0.000229317	2.85248	0.0471146	2.43831	0.00674842	3.36415	0.0180037	4.26516	0.0136352			-1.18218	0.939409
CD1E	1.20694	1	2.06664	0.00417108	2.07377	0.0190189	2.51742	6.04e-05	3.3696	1.11e-05	4.25814	5.72e-08	1.04871	1	-1.75942	0.71381
RELB	1.05037	1	3.93332	2.63e-08	2.78228	4.09e-06	4.41717	4.09e-15	4.16412	8.14e-06	4.25789	1.89e-10	-1.01561	1	-1.26938	0.810424
SDC4	1.22163	1	3.45808	3.81e-18	3.21867	1.17e-18	3.62145	2.31e-23	3.96308	2.02e-40	4.25511	1.23e-46	1.37394	0.387244	1.09629	0.88574
KIFC1	1.05832	1	2.08002	0.00327525	2.79795	2.52e-08	2.37819	1.25e-07	3.50726	9.34e-06	4.2412	1.55e-08	1.41051	0.928972	-1.18544	0.898396
KCNMB3	1.09211	1	3.59544	4.46e-18	3.05715	3.33e-12	4.08788	1.77e-40	3.87809	2.88e-23	4.23193	7.1e-28	-1.10019	1	-1.01957	0.987815
DAP3	1.09535	1	2.34826	0.000983496	3.07348	4.01e-07	3.94703	1.53e-17	4.3938	4.96e-18	4.2071	3.27e-14	1.10221	0.998463	1.20394	0.752879
SLFN13	1.16902	1	3.91725	1.4e-24	3.64059	2.31e-19	4.10936	2.22e-52	3.90841	7.48e-31	4.20189	2.75e-36	-1.02099	1	-1.14578	0.846951
INSL5	1.23307	1	3.21453	0.000114543	2.27582	0.000495646	2.5582	4.75e-06	3.74472	7.85e-06	4.17691	1.75e-06	-1.57633	0.886186	-1.6736	0.713464
CD40	1.14312	1	2.42503	1.89e-06	2.29412	1.12e-05	2.6583	2.91e-11	3.70519	9.33e-05	4.16423	2.69e-08	-1.07126	1	-1.7251	0.646772
BEST4	1.17349	1	4.8603	9.38e-11	5.28175	1.97e-11	4.68063	1.09e-09	4.39496	1.41e-13	4.16053	1.41e-11	-1.61855	0.928972	-1.19106	0.889999
TRIM5	1.11577	1	3.79604	7.28e-26	3.92227	1.97e-24	4.5331	3.38e-70	4.3694	2.13e-43	4.13469	1.23e-42	-1.29649	0.674411	-1.43608	0.544086
RIPK2	1.13129	1	4.79471	8.63e-12	3.11113	2.02e-16	4.72087	3.72e-62	4.04479	1.12e-22	4.13279	5.03e-41	1.01138	1	-1.02097	0.984442
RIPK1	1.1799	1	3.22487	3.22e-20	3.72255	8.25e-19	4.28394	1.46e-64	4.39789	9.45e-44	4.11634	2.43e-42	1.18874	0.941214	1.14456	0.828835
IDI1	1.22727	1	5.52108	0.0279745	5.2883	0.012288	4.37008	4.34e-05	5.69734	1.89e-12	4.11553	1.37e-07	2.07615	0.0538682	1.6011	0.706425
LIPH	1.70458	1	2.9248	5.25e-07	4.18665	3.92e-08	2.75096	7.66e-06	3.57761	3.84e-09	4.10643	1.54e-20	2.85176	0.136857	2.56636	0.314033
IFI35	1.11963	1	4.7679	1.39e-35	4.13919	6.17e-27	4.61953	2.58e-74	4.13346	5.96e-42	4.0977	1.03e-43	-1.05781	1	1.03276	0.967931
SOD2	1.27425	1	7.1094	8.48e-18	5.18661	5.33e-23	6.73871	7.92e-30	4.45362	1.07e-17	4.0872	1.61e-10	1.15151	0.958357	1.17385	0.797811
HIATL1	1.1352	1	2.85829	3.07e-15	3.1	1.73e-15	3.55528	1.94e-44	3.74876	1.85e-31	4.05037	2.78e-37	-1.00003	1	-1.1262	0.867147
TLK2	1.16772	1	4.30509	4.25e-30	4.00909	2.33e-24	4.00927	7.38e-57	4.17643	1.43e-38	4.03568	2.32e-39	1.15771	0.967678	1.17556	0.795042
UPP1	1.10442	1	3.13965	8.89e-20	2.90897	1.66e-15	3.76774	1.8e-44	3.75355	2.08e-34	4.03407	1.88e-32	1.02001	1	-1.1583	0.818594
PARP9	1.22393	1	3.66759	2.76e-25	3.9497	2.05e-25	3.95879	3.53e-61	3.94981	6.68e-40	3.98561	2.08e-42	-1.01865	1	-1.17426	0.800072
LAG3	1.01522	1	2.45379	4.68e-06	1.72785	0.032878	1.64065	0.00915843	3.05484	0.00599246	3.92941	0.00676205	-1.12036	1	-1.83988	0.57303
ZNF347	1.03285	1	2.35729	0.000180892	3.07994	6.96e-07	4.18871	3.27e-11	4.16357	5.31e-11	3.92747	3.85e-08	-1.11462	0.99946	-1.339	0.647602
LAPTM4B	1.00782	1	2.81855	2.63e-16	2.69282	2.13e-13	3.3969	1.21e-48	3.40787	4.52e-32	3.92706	1.11e-41	-1.27785	0.686629	1.00521	0.993977
MICA	1.04461	1	3.35957	6.82e-12	2.83286	4.16e-13	3.46131	1.93e-19	3.77418	7.32e-27	3.92643	1.63e-15	1.26668	0.881789	1.07581	0.915963
TRIM25	1.12726	1	2.13248	4.6e-09	2.91683	7.95e-16	2.99863	1.21e-34	3.70334	2.13e-37	3.92128	8.51e-43	1.15	0.967678	-1.04024	0.966155
TRIM39	1.04853	1	3.76928	9.6e-26	3.51803	8.67e-21	5.8719	3.14e-95	4.43843	6.82e-39	3.90934	7.73e-18	-1.30256	0.656414	-1.2304	0.737733
HTRA4	1.15429	1	3.51992	2.08e-13	3.63981	3.23e-08	3.42913	7.34e-23	3.5785	0.000100376	3.87791	3e-06	1.2074	0.967678	-1.03784	0.979681
IFI27L2	-1.00789	1	1.64198	0.000313902	1.78972	6.75e-05	2.51025	7.51e-21	3.34791	1.95e-19	3.87706	1.19e-28	1.07481	1	-1.2633	0.699201
CD1C	1.07307	1	2.1467	0.00197827	1.9904	0.0158549	2.23567	1.87e-05	3.42935	1.25e-06	3.8603	4.25e-07	-1.25968	0.998786	-1.61711	0.737733
CHST14	1.10112	1	2.87925	3e-13	2.72761	1.72e-10	4.27694	8.2e-38	4.36167	3.34e-31	3.85979	4.85e-28	-1.001	1	1.02329	0.978903
GTF2B	1.13985	1	3.76156	4.25e-19	3.12099	1.28e-11	3.88267	1.17e-18	4.06301	4.45e-34	3.85617	4.02e-23	1.04275	1	1.02461	0.978073
SIGLEC1	1.20355	1	1.9991	0.00570238	2.06975	0.000204918	2.20852	8.17e-06	3.06346	1.41e-05	3.84152	4.11e-06	1.13519	1	-1.36695	0.852669
IL18BP	1.08633	1	3.91671	4.96e-19	2.51337	8.73e-07	4.15036	2.77e-32	3.7697	4.82e-12	3.83827	6.27e-11	-1.07464	1	-1.49788	0.691014
SLC22A15	1.11736	1	4.84632	2.19e-08	3.9004	2.53e-06	6.28608	7.74e-12	4.36755	2.48e-11	3.83111	1.19e-12	1.20975	0.969119	1.05203	0.974562
ITPRIP	1.32765	1	3.08899	2.86e-09	3.09088	6.56e-08	3.2287	3.18e-17	3.63633	2.35e-13	3.81152	1.12e-15	1.33929	0.967678	-1.07048	0.956959
SOX7	1.0136	1	3.99987	2.33e-25	4.17186	6.73e-16	5.1146	7.84e-55	4.23575	1.03e-36	3.80674	8.65e-18	-1.10825	0.999876	-1.21967	0.752717
CSRNP1	1.31766	1	4.20389	1.81e-20	3.22712	1.36e-10	4.00837	1.37e-26	3.99672	1.01e-10	3.80394	2.81e-22	-1.21891	0.967678	-1.40917	0.759194
ALG10B	1.04262	1	3.53	3.88e-14	3.192	2.02e-17	2.71372	1.64e-30	3.53273	1.12e-25	3.79399	1.1e-37	-1.11799	0.990257	1.01594	0.983073
IRF8	1.061	1	2.47274	5.27e-12	2.28957	7.49e-09	2.9042	3.64e-22	3.63491	2.57e-10	3.79292	7.16e-20	-1.15295	1	-1.59254	0.741292
LYSMD2	1.11109	1	2.7902	2.72e-11	3.39064	1.13e-13	3.8234	2.01e-29	4.37278	2.44e-25	3.7929	8.47e-22	-1.16991	0.998232	1.06084	0.944981
LRRC16A	1.11149	1	2.36864	3.17e-08	2.35094	1.5e-07	3.04883	4.1e-14	3.33403	4.27e-05	3.78103	1.38e-09	-1.10146	1	-1.31419	0.884524
XRN1	1.02794	1	3.07098	3.6e-17	2.83456	4.22e-13	3.67082	2.66e-41	3.80689	8.66e-32	3.77465	3.06e-29	-1.07914	1	-1.04742	0.958403
TLE4	1.22038	1	2.41305	4.17e-10	2.15166	1.84e-06	3.5775	1.95e-34	3.533	2.65e-20	3.76732	1.13e-11	-1.37086	0.81937	-1.55797	0.510732
TOR3A	-1.18324	1	2.66924	2.89e-07	2.18437	0.00123159	3.15886	4.21e-13	3.03547	4.83e-08	3.74301	1.41e-11	-1.66188	0.849559	-1.45161	0.852669
LGALS3BP	-1.00226	1	3.16078	4.77e-15	3.10067	1.81e-13	3.2557	2.59e-25	3.50394	7.23e-18	3.73407	3.43e-35	1.59325	0.199673	1.12955	0.869713
IGF2BP2	-1.03976	1	1.81758	7.38e-05	2.05591	8.53e-06	3.25683	2.3e-21	3.36028	5.06e-20	3.72845	5.89e-26	1.07988	1	-1.2144	0.856872
FCRL5	1.26861	1	2.30922	1.54e-05	2.36831	0.000222971	2.46957	9.71e-07	3.29354	7.79e-07	3.71393	9.02e-08	-1.32356	0.997162	-2.04284	0.557301
IL15	1.21361	1	2.27174	0.000163638	2.1709	0.00219212	2.68869	5.75e-11	3.29732	5.21e-09	3.70988	2.59e-11	1.03993	1	1.13832	0.883394
BATF3	1.19423	1	3.03496	4.64e-06	1.93599	0.0167363	2.55268	1.2e-06	3.6774	0.000261974	3.70935	0.000287128	-1.30929	0.999876	-1.77182	0.740342
OBFC2A	1.68256	1	3.49177	2.49e-22	2.19124	0.0038488	4.24467	2.77e-19	3.56109	2.85e-09	3.7084	3.43e-14	1.26076	0.852994	-1.2498	0.715155
MTHFD2	1.38755	1	3.36828	0.000234795	2.64106	0.000959777	3.80295	1.41e-16	3.68822	1.53e-05	3.70319	4.22e-05	-1.38932	0.967678	-2.5784	0.526613
SERPINB9	1.17983	1	3.6076	1.54e-23	3.03974	6.98e-16	3.86466	2.58e-27	3.48333	1.62e-29	3.69493	1.93e-34	-1.05855	1	-1.28955	0.699201
CASZ1	1.21155	1	2.37554	9.71e-05	2.21578	0.00360338	3.99997	1.14e-23	3.69968	3.56e-22	3.67826	2.13e-22	1.10149	1	1.00485	0.996748
SCN3A	1.17339	1	2.65924	0.0200042	4.52082	2.15e-06	4.18798	7.4e-07	4.14877	0.000156196	3.66214	0.00120703	1.26138	1	1.30719	0.851711
ICAM1	1.05738	1	2.24749	7.89e-08	2.05274	1.72e-06	2.08866	1.03e-06	3.26025	0.00549145	3.64502	0.000146867	-1.16658	1	-1.46055	0.752717
SGTB	1.02877	1	2.40272	3.42e-09	2.24489	7.9e-07	2.4076	2.75e-17	2.99636	1.36e-10	3.64467	3.27e-09	-1.0814	1	-1.37856	0.646707
TNFSF13B	-1.01359	1	2.47263	2.18e-05	3.45126	9.2e-08	2.48774	1.65e-08	2.90187	7.89e-07	3.6327	3e-06	-1.00512	1	-1.03962	0.997095
RNASEH2B	1.00279	1	2.84446	4.31e-13	2.56734	3.09e-09	3.14771	7.55e-30	3.08402	2.67e-17	3.63266	7.17e-24	-1.0438	1	-1.00417	1
NINJ1	1.15382	1	2.18063	7.03e-06	2.20887	5.51e-07	2.40236	8.39e-07	3.11083	0.00299672	3.6305	0.00548703	-1.27861	0.976901	-1.36182	0.882024
PIK3CA	1.00653	1	3.40413	4.1e-11	3.20555	2.91e-15	4.65591	3.26e-61	4.23768	8.04e-34	3.61983	7.02e-28	-1.02538	1	1.05108	0.951227
TAGAP	1.24683	1	1.88436	0.012441	1.84715	0.0371006	2.17535	0.00397596	3.30549	0.0489346	3.61598	0.0321984	-1.53138	0.969949	-2.29368	0.542126
DHRS13	1.05129	1	2.90147	6.9e-13	2.90161	9e-11	4.21153	5.38e-29	3.60389	3.27e-15	3.613	3.22e-12	1.17082	0.997163	1.51819	0.539872
CDHR5	1.07321	1	3.5896	3.26e-10	3.34582	1.83e-05	3.10626	1.88e-18	2.85881	8.54e-07	3.5908	2.7e-14	1.84498	0.856354	1.71513	0.542427
SPINLW1	1.03761	1	3.49319	7.8e-14	3.64379	1.39e-19	3.56861	8.08e-22	3.50271	1.08e-25	3.58971	9.59e-30	-1.26614	0.834962	-1.20926	0.763491
MITD1	1.13558	1	3.20607	3.8e-19	2.74413	8.99e-13	3.6323	2.57e-47	3.31911	3.58e-26	3.57657	1.2e-30	-1.00096	1	-1.1796	0.799102
STOML1	1.12851	1	2.72057	9.27e-12	2.70367	1.13e-09	5.0279	2.9e-35	3.69719	1.14e-21	3.57356	8.55e-13	1.14552	0.995363	-1.06932	0.939779
VCPIP1	1.09456	1	3.49508	2.56e-22	2.93008	7.29e-15	3.42427	1.11e-45	3.56739	1.3e-31	3.56472	1.94e-33	1.12473	0.98888	1.02769	0.973931
NXT1	1.13947	1	3.86577	2.56e-16	2.85123	7.27e-08	4.43778	5.4e-25	3.5778	1.07e-11	3.54539	1.74e-11	-1.0145	1	1.01914	0.985688
CCR5	1.31585	1	2.30297	0.00193222	2.03171	0.000207182	2.13862	2.94e-05	3.39121	0.000184428	3.53796	3.17e-05	1.03895	1	-1.43929	0.80515
TDRD7	1.11099	1	4.45224	2.84e-31	4.64596	4.69e-30	4.05508	3.94e-60	4.0039	2.16e-38	3.53504	9.72e-34	1.39215	0.390499	1.3103	0.648379
ZC3H12A	-1.08393	1	2.58886	4.38e-07	2.3184	4.57e-05	2.16063	4.93e-05	2.87447	1.05e-06	3.48759	4.96e-18	-1.28879	0.967678	-1.73111	0.676474
SLC6A9	1.00652	1	2.03823	0.0200303	3.17833	0.00379436	3.77805	0.000552578	2.42351	0.00278195	3.46662	2.86e-05	-1.67228	0.950598	-1.21061	0.901565
TMEM140	1.10101	1	3.91717	2.4e-24	3.16214	7.11e-17	3.59148	3.82e-49	3.47	9.76e-30	3.45405	1.87e-31	1.28746	0.742319	1.12467	0.854433
AGRN	1.10823	1	2.81158	8.52e-14	3.35669	5.62e-15	3.04546	3.62e-15	3.42913	4.39e-15	3.45288	4.64e-12	-1.21138	0.958357	-1.45513	0.746869
RFTN2	1.70952	1	3.48354	1.72e-08	2.04712	0.00849353	3.59136	1.46e-09	3.67981	2.88e-06	3.44421	4.61e-06	-1.11655	1	-1.24551	0.872867
CD1A	1.11431	1	1.89275	0.00407823	1.83776	0.014771	2.09404	0.000311162	2.9126	0.000860404	3.44186	0.000157096	-1.12255	1	-1.99842	0.706425
UNC93B1	-1.01474	1	2.80624	2.48e-09	2.38722	2.28e-09	2.92485	1.34e-12	3.38099	2.27e-12	3.43952	4.57e-29	-1.03761	1	-1.20439	0.810828
SLC37A1	1.11468	1	2.63108	6.75e-08	2.00968	0.000283567	2.96968	9.75e-12	3.16505	1.45e-06	3.4223	6.72e-07	-1.24606	0.99946	-1.7644	0.639479
C5orf4	-1.07455	1	2.42435	5.46e-06	2.7914	3.5e-13	3.05191	3.74e-20	3.19839	3.26e-19	3.42183	9.51e-23	1.44145	0.615324	1.24212	0.715296
KLHDC8A	1.40919	1	3.01549	1.94e-05	2.71362	0.00593175	2.73202	0.000339603	2.84803	0.00327716	3.42174	0.00249895	1.3454	0.998232	-1.2749	0.882024
UBE2L6	1.11403	1	3.13032	3.47e-20	2.94233	2.78e-16	3.57078	2.23e-54	3.159	1.83e-29	3.42091	2.7e-35	1.1292	0.969119	1.08156	0.904468
TGFA	1.3952	1	3.68029	2.55e-07	4.36278	2.65e-10	3.80621	3.42e-11	3.51611	9.71e-17	3.41798	3.22e-18	1.16953	0.998232	1.35003	0.721669
PSMF1	1.05905	1	4.12765	8.25e-30	3.72587	1.93e-23	4.16176	9.14e-66	3.75913	5.24e-31	3.41265	4.28e-26	1.1839	0.936188	1.26287	0.691669
FMR1	1.07927	1	3.35511	1.15e-20	3.74235	9.92e-22	3.73935	1.36e-50	3.61137	3.81e-31	3.40059	5.73e-30	1.12616	0.986971	1.17249	0.797544
CNP	1.10851	1	3.72742	1.51e-25	3.47515	7.38e-21	3.98655	4.98e-61	3.66869	3.06e-26	3.39997	4.38e-20	1.12587	0.981632	1.13677	0.837326
PTPRR	1.10522	1	3.06251	0.00264759	2.58075	0.030616	2.71737	0.00329351	3.6818	0.00243713	3.39943	0.00111326	-1.61241	0.969119	-1.14405	0.933002
DRAM1	1.154	1	3.84583	3.04e-11	3.06727	2.14e-11	4.74536	2.91e-11	3.91049	7.8e-14	3.39882	1.04e-15	1.26788	0.936188	1.12873	0.889999
MORC3	1.13272	1	3.26182	3.12e-18	3.04582	1.33e-14	3.15989	2.57e-35	3.40466	3.38e-25	3.38926	1.95e-26	1.09145	1	-1.19289	0.788018
BBX	-1.03244	1	3.15903	4.24e-18	2.60837	4.69e-11	3.6139	4.76e-46	3.57611	1.16e-28	3.37789	2.73e-17	-1.05319	1	1.02645	0.974901
RHBDF2	1.12887	1	2.58181	1.26e-06	2.42884	1e-06	3.02535	6.9e-12	3.26493	1.93e-07	3.37381	4.87e-16	-1.02064	1	-1.60624	0.712097
TAX1BP3	1.22966	1	3.54284	3.69e-05	2.5125	0.00244839	4.45936	2.85e-07	3.50473	5.06e-05	3.3647	0.000162623	-1.03249	1	-1.09999	0.937929
NOD2	-1.01906	1	2.98773	1.68e-13	2.95789	3.4e-11	3.60927	2.66e-33	3.2821	1.03e-17	3.34859	1.85e-20	1.14925	0.998232	-1.15009	0.849949
OGFR	1.03595	1	2.92347	4.77e-17	2.52309	2.55e-11	3.15365	2.2e-40	3.19576	9.43e-27	3.3389	1.35e-30	1.10112	0.999876	-1.10317	0.888247
FANCC	1.02973	1	2.47281	2.39e-10	2.78928	1.02e-11	3.39189	1.84e-36	3.46834	9.07e-24	3.33788	4.85e-24	1.18722	0.967678	-1.03995	0.969711
PDZD2	-1.01513	1	2.96895	4.08e-15	2.70519	2.56e-11	3.47891	2.77e-24	3.57285	1.49e-25	3.33706	8.29e-25	-1.08358	1	-1.20466	0.781031
KCTD2	1.093	1	2.97491	3.69e-17	2.84322	7.06e-14	3.7128	7.81e-51	3.23142	1.7e-26	3.31152	2.11e-29	1.10901	0.998232	1.27717	0.684925
STX11	1.07185	1	2.15822	3.37e-06	2.2852	7.97e-06	2.58995	2.4e-14	2.79014	2.05e-09	3.31083	1.58e-10	1.08931	1	-1.37835	0.714379
SMAD1	1.01421	1	2.73826	2.53e-15	3.03529	1.58e-16	3.37162	8.16e-47	3.30828	1.16e-29	3.30908	5.49e-31	1.20647	0.910402	1.25208	0.70082
LRRC61	-1.1904	1	1.85425	0.0095134	1.72996	0.0140734	2.36911	0.00010101	3.06757	3.95e-06	3.29028	5.43e-07	-1.07631	1	-1.38112	0.740342
CA13	-1.07892	1	7.56953	4.26e-09	3.27888	9.23e-09	3.90753	4.02e-20	2.77378	2.75e-05	3.28396	0.000142352	-1.34519	0.958238	-1.18266	0.823219
AIDA	1.088	1	3.50438	1.07e-22	2.82229	5.76e-14	3.68216	6.11e-51	3.28769	1.41e-27	3.27816	4.07e-29	-1.09584	1	-1.0042	1
RNASEL	1.09227	1	4.05019	1.78e-23	5.06302	4.1e-27	4.33077	2.74e-50	4.00377	7.24e-28	3.26482	2.79e-22	-1.07901	1	1.02556	0.978073
IFITM1	-1.09439	1	3.69472	4.22e-25	3.15126	1.42e-17	3.29774	4.16e-45	2.97977	3.12e-24	3.25376	7.86e-30	1.0878	1	-1.59709	0.729078
B4GALT5	1.16274	1	2.0011	2.69e-06	2.34721	2.13e-08	3.50991	1.58e-31	3.39414	1.78e-18	3.22922	7.19e-25	1.22952	0.925212	1.25963	0.706425
ZFP36	1.41499	1	4.94721	7.39e-19	3.14411	4.38e-11	3.28736	1.53e-32	3.38305	2.27e-31	3.22436	7.33e-31	-1.07097	1	-1.44266	0.690979
ANKRD12	1.13686	1	3.91052	7.77e-15	2.77567	3.29e-13	3.67811	1.41e-28	2.98355	1.09e-21	3.22229	6.85e-17	-1.06611	1	-1.08121	0.917852
MBLAC1	1.16326	1	3.04549	5.58e-07	3.41119	2.25e-05	3.93746	2.25e-10	3.4952	3.36e-05	3.2219	2.38e-08	-1.02803	1	-1.01619	0.991653
C7orf49	-1.00353	1	3.85466	9.6e-26	3.56316	4.31e-20	3.72716	4.78e-50	3.36687	7.15e-27	3.20617	2.22e-13	1.24056	0.925212	1.05442	0.943736
WARS	1.02276	1	2.33872	9.23e-11	1.55516	0.00878331	2.80437	1.11e-14	3.37563	0.0204842	3.20051	0.00465057	1.02862	1	-1.21644	0.752717
MYLK	1.07985	1	2.71282	2.32e-14	2.94175	5.88e-16	3.42167	8.2e-50	3.14003	1.57e-28	3.19863	5.19e-31	1.23739	0.797295	1.03693	0.962486
RBBP4	1.04531	1	2.5342	1.57e-13	2.86776	1.94e-15	3.3176	5.45e-48	3.13557	7.56e-29	3.1699	5.67e-31	-1.01237	1	1.00837	0.990674
CDK18	1.04225	1	3.4627	1.44e-22	3.27853	7.51e-15	3.75272	1.26e-40	3.3549	2.04e-17	3.1674	6.93e-29	1.29656	0.725479	1.24697	0.706425
RNF114	1.06999	1	3.34639	8.05e-22	3.65363	1.48e-22	3.91291	1.72e-59	3.4687	1.2e-32	3.15921	8.76e-30	1.04827	1	1.14437	0.825737
CD1D	1.03329	1	2.00901	0.00180668	1.88843	0.000218557	2.17953	1.36e-06	2.93809	3.81e-10	3.15822	8.15e-08	-1.04767	1	-1.51721	0.750895
IRF4	-1.02022	1	2.13831	2.5e-07	2.14016	2.72e-06	2.5349	2.98e-18	3.08895	0.000199984	3.15566	1.24e-06	-1.06469	1	-1.76981	0.64074
CASP3	1.03062	1	3.53991	1.29e-11	3.36259	2.29e-13	4.22582	6.08e-24	3.48899	3.7e-27	3.14915	4.21e-29	1.0449	1	1.42781	0.544086
NEO1	1.06794	1	2.66755	6.72e-12	2.54147	2e-09	3.31135	2.08e-20	3.31807	4.28e-22	3.14745	1.43e-12	-1.05311	1	1.1998	0.779262
IL27	1.27954	1	1.9996	0.0102465	2.15048	0.02677	2.37752	0.000234892	2.42488	0.00569713	3.13783	1.52e-05	-1.41015	0.969119	-1.94903	0.542427
C19orf66	1.08783	1	2.86468	1e-16	2.8985	3.3e-15	3.11349	9.68e-41	3.26927	1.62e-28	3.13535	2.78e-28	1.15798	0.967678	-1.12908	0.854433
MICB	1.02448	1	2.68918	9.45e-07	2.46118	8.6e-08	2.84017	4.77e-13	3.12204	6.57e-17	3.13217	3.12e-16	1.18069	0.972102	-1.04664	0.963234
EPB41L3	1.11513	1	2.11889	0.000295572	1.61123	0.010364	2.18176	1.21e-10	2.72972	1.54e-06	3.13126	6.08e-06	-1.39795	0.89019	-1.77074	0.639829
CALCOCO2	1.02587	1	2.72005	1.66e-15	2.73663	4.7e-14	3.24631	4.55e-46	3.14834	9.09e-29	3.13108	4.02e-30	1.0468	1	1.06682	0.926379
GBP5	1.04763	1	2.08732	2.3e-07	2.35674	9.44e-05	2.72446	1.42e-19	2.97059	8.42e-21	3.11591	6e-24	1.31524	0.720929	-1.13216	0.856083
DCBLD1	1.10649	1	2.94802	1.37e-14	2.32997	9.56e-08	2.85862	2.06e-25	3.16758	4.43e-17	3.10805	4.12e-14	-1.37137	0.717125	-1.22504	0.760354
EVL	1.11113	1	1.95458	0.000392249	1.7861	0.000754623	2.00705	2.24e-07	2.5696	0.000273187	3.09734	2.43e-06	-1.21732	1	-1.86437	0.57303
JAK2	1.07223	1	2.56136	2.22e-11	1.98164	2.31e-05	2.86851	5.85e-28	3.18813	7.05e-22	3.09411	3.07e-20	-1.17199	0.967678	-1.06406	0.942416
C15orf54	1.04934	1	3.33534	1.28e-14	3.47623	8.16e-13	3.14033	3.56e-16	2.89139	7.25e-12	3.08901	3.03e-15	-1.18709	0.995898	-1.06593	0.95115
FAS	1.20906	1	3.04919	3.92e-17	2.55277	1.14e-10	3.35361	6.83e-41	2.96189	5.53e-21	3.08653	2.06e-22	-1.05254	1	-1.08153	0.917573
NMI	-1.0569	1	2.86251	3.7e-16	2.86572	2.48e-14	3.55241	1.14e-48	3.18652	2.68e-26	3.08276	2.88e-26	-1.02157	1	-1.11348	0.876043
SYNE2	-1.05565	1	1.79846	4.55e-05	2.30361	1.66e-08	2.68955	8.29e-19	3.05308	1.09e-11	3.07961	2.15e-14	-1.06384	1	-1.07112	0.931525
HPCAL1	1.07843	1	2.43392	8.18e-09	2.39869	1.29e-07	2.9337	3.04e-19	3.19903	4.96e-18	3.07739	1.42e-18	-1.10064	1	1.14819	0.844194
HOPX	-1.21171	1	1.9499	0.00930521	2.88115	0.0474925	1.92289	0.0603753	2.3966	0.0100456	3.07194	5.82e-07	-1.0316	1	-2.08794	0.630147
ATAD1	1.09251	1	3.65872	1.23e-24	2.98724	6.9e-16	3.62292	1.28e-51	3.09496	5.28e-26	3.06446	6.79e-27	-1.00379	1	-1.02963	0.977245
BIRC3	1.13506	1	2.59699	5.34e-10	1.82563	4.39e-05	2.49471	7.52e-25	2.98482	0.00134429	3.06232	5.77e-05	1.11429	0.990189	1.04126	0.956232
AP1M2	1.04983	1	2.58236	0.00247587	3.34546	0.00360795	1.76734	0.0479155	2.05055	0.064131	3.05256	0.00122234	-1.39333	0.99946	-1.487	0.758034
SP110	1.10995	1	3.39702	3.46e-20	3.39633	8.06e-18	3.51879	3.86e-41	3.26842	2.82e-24	3.0499	3.96e-23	1.04887	1	1.0154	0.984504
PHC2	1.14048	1	3.09486	5.86e-19	2.3617	6.51e-10	3.27556	4.08e-40	3.17603	4e-27	3.03839	1.48e-26	1.04993	1	1.02875	0.972129
PARD6B	1.16708	1	2.74012	1.99e-06	3.37998	3.73e-18	3.42949	8.66e-45	3.22182	4.93e-17	3.03162	3.57e-16	1.13271	0.986545	1.24218	0.715296
CSF1	1.06314	1	2.7469	1.7e-14	2.15671	1.66e-07	2.95663	6.21e-33	3.08372	1.22e-22	3.02747	1.63e-23	-1.20179	0.967678	-1.44484	0.621109
SLC12A5	-1.01164	1	2.02979	1.55e-05	2.14221	2.62e-05	2.38087	5.49e-11	2.93955	2.22e-06	3.0178	2.58e-16	-1.43826	0.761645	-1.37759	0.652024
SHISA5	1.08888	1	2.90408	1.17e-16	3.09557	1.34e-16	3.41597	4.25e-46	3.03081	2.61e-24	3.00036	2.73e-25	1.10239	0.999876	-1.07369	0.927854
LIN9	1.08663	1	1.93419	0.00278952	2.19591	0.00142793	2.26258	7.33e-08	2.98534	1.13e-08	2.99545	1.43e-09	-1.30119	0.986539	1.00956	0.993722
TM7SF3	1.02054	1	2.66923	4.35e-14	2.92335	3.23e-15	3.10148	1.58e-40	3.18082	1.41e-27	2.99401	2.23e-26	1.04885	1	1.13679	0.83866
IL15RA	1.27888	1	2.45219	1.17e-09	1.79869	0.000940257	2.72223	7.13e-09	2.55113	5.55e-09	2.99138	7.88e-15	1.20953	0.998539	-2.02097	0.69579
ANTXR2	1.12218	1	1.53312	0.00947966	1.54621	0.0114315	2.42943	4.18e-23	2.82967	1.51e-19	2.98678	8.38e-23	1.19574	0.936188	1.0196	0.979905
REXO1L1	-1.01078	1	2.02623	5.17e-06	1.95928	2.36e-05	2.76299	5.49e-09	3.1851	6.83e-12	2.98345	1.57e-09	-1.59122	0.133814	-1.26445	0.764775
RANBP3L	1.08402	1	2.58858	1.86e-08	2.5534	1.68e-10	2.22409	6.8e-07	2.44006	8.24e-14	2.97956	2.79e-22	-1.18413	0.958357	-1.12961	0.861603
TIPARP	-1.11566	1	2.35032	3.07e-10	2.97023	7.67e-15	2.96391	8.11e-19	3.62342	1.42e-13	2.96683	7.39e-18	1.15026	0.986626	-1.09878	0.940995
TLR8	-1.04687	1	3.00939	1.96e-05	1.83196	0.00711961	3.27246	0.104322	3.63186	0.0474093	2.9543	0.00526039	2.16478	0.788146	1.22076	0.875517
SGMS2	1.085	1	2.30093	2.51e-09	2.59932	9.07e-11	3.2462	6.75e-29	3.0569	2.75e-22	2.94965	4.2e-22	1.47827	0.306501	1.33148	0.645141
IFITM2	-1.00969	1	3.37546	1.52e-18	3.10312	3.95e-14	3.01339	3.49e-30	2.58909	2.23e-11	2.93713	6.02e-17	1.06207	1	-1.2577	0.826857
SLC12A7	-1.0109	1	2.36438	3.75e-11	2.40775	8.12e-08	2.71484	3.86e-31	3.09734	2.55e-13	2.91192	7.24e-25	-1.15887	0.967676	-1.22883	0.737733
OSMR	1.1927	1	2.56253	3.57e-12	2.54102	1.29e-10	3.17339	2.78e-36	2.98517	1.89e-20	2.90846	1.54e-20	-1.24684	0.89319	-1.12848	0.865065
ADAP1	1.2353	1	3.34812	4.4e-06	2.30288	0.0128504	3.08847	1.51e-07	2.50504	0.00640114	2.90084	0.00029556	-1.02061	1	-1.86717	0.68441
SAT1	1.05506	1	2.63118	1.16e-14	2.3003	9.85e-10	2.56592	6.08e-30	2.74349	1.75e-10	2.88834	3.33e-15	-1.39844	0.794242	-1.21225	0.797788
OPTN	1.02326	1	3.15916	6.47e-20	2.58897	2.4e-12	3.29968	5.74e-46	3.18804	1.86e-28	2.88547	3.07e-25	1.0694	1	1.04803	0.950324
EAF2	1.13264	1	3.48235	3.98e-19	3.61636	1.92e-21	3.36526	8.33e-46	2.93074	2.67e-14	2.87995	4.54e-17	1.37509	0.804864	1.20592	0.752755
P2RX7	1.27426	1	1.9095	0.0293907	2.15787	0.0238006	1.48731	0.102107	2.08565	0.0198199	2.86663	6.42e-05	-1.03036	1	-1.20849	0.852669
C5orf62	1.29612	1	2.45034	2.25e-08	2.45165	1.76e-06	3.14586	1.37e-08	3.12618	1.81e-13	2.86573	1.18e-12	-1.12455	1	-1.24126	0.759194
CPD	1.335	1	1.86342	9.35e-05	1.71691	0.00147541	2.30877	2.54e-08	2.37136	2.32e-12	2.85433	2.35e-07	1.21489	0.98612	1.54121	0.4632
G3BP2	1.06955	1	2.77091	4.26e-16	2.67811	1.72e-13	3.53998	5.35e-53	3.13848	1.01e-28	2.84968	1.62e-25	1.06232	1	1.1393	0.83029
SAMHD1	1.13609	1	1.83526	9.89e-06	2.23547	1.34e-08	2.83971	4.43e-22	3.13842	1.39e-25	2.83562	3.29e-23	-1.04978	1	-1.27502	0.693766
MARVELD1	-1.03737	1	3.22683	2.57e-05	2.56083	7.04e-11	3.73156	2.02e-23	3.30196	1.72e-18	2.83365	7.32e-08	1.01705	1	1.28429	0.679541
LEFTY2	1.04207	1	4.21127	6.64e-08	4.17861	3.71e-08	3.44505	3.77e-08	4.11608	5.48e-11	2.8315	1.96e-05	-1.25344	0.986539	-1.01517	0.9977
LTA4H	1.04116	1	2.00514	6.55e-07	1.76392	0.000418193	2.45355	4.05e-23	2.40565	2.76e-07	2.82816	2.96e-09	1.02543	1	-1.20342	0.773943
DHX58	1.18221	1	3.4669	2.16e-15	2.87702	8.9e-16	3.02212	5.71e-42	2.60856	1.49e-20	2.82672	3.35e-24	1.5822	0.535455	1.53505	0.41557
PARD6A	1.14066	1	2.34782	0.000200595	3.93262	1.38e-07	3.97931	2.91e-16	3.1326	4.8e-07	2.82566	1.9e-06	-1.06407	1	1.32078	0.794407
FAT1	-1.22118	1	1.79339	8.89e-05	1.80222	0.000810965	4.05806	2.44e-17	3.76901	1.11e-09	2.80534	1.47e-06	-1.14234	1	-1.38775	0.863771
ANKFY1	1.06546	1	3.31341	3.95e-21	3.07107	1.26e-16	3.33772	2.35e-45	3.13511	1.74e-26	2.80059	4.95e-23	-1.06829	1	-1.11393	0.875172
HIAT1	1.04079	1	2.21512	4.27e-09	2.36725	3.13e-09	2.76272	5.54e-30	2.71891	7.78e-19	2.79691	4.51e-21	1.05991	1	1.20125	0.762825
FTSJD1	-1.15029	1	2.22657	1.11e-05	2.09183	0.00080885	2.81712	6.47e-14	3.14088	1.45e-10	2.79522	8.23e-10	-1.07449	1	-1.5013	0.568939
ADAMTS6	-1.08467	1	2.21311	0.00136194	2.12286	0.00660132	2.68222	9.99e-08	2.68318	5.63e-05	2.78771	0.00178001	-2.33928	0.769562	-1.95877	0.542126
SLC4A8	1.09082	1	2.46144	0.00061755	2.65263	0.00353696	2.3004	0.000183385	2.84958	0.000772513	2.78333	0.000414141	-1.38495	0.986539	-1.4376	0.71121
CLDN4	1.04772	1	4.00214	0.000303424	5.71098	0.00039895	3.1416	0.000455346	2.32875	0.167118	2.77751	0.0302544	-1.12013	1	-1.18052	0.951227
SNX7	-1.00506	1	1.94993	1.95e-05	2.32357	4.07e-07	2.31145	2.26e-15	2.80313	8.01e-12	2.76411	1.26e-08	-1.08964	1	-1.03486	0.991245
IFITM3	-1.15946	1	3.21514	3.21e-21	2.69488	5.87e-14	2.82312	4.03e-37	2.51876	5.36e-15	2.76236	7.24e-25	1.05557	1	-1.60543	0.69927
WDFY1	-1.02013	1	2.53453	1.53e-12	2.50641	5.71e-11	2.92818	9.79e-36	2.95808	1.1e-23	2.75398	5.05e-22	1.17573	0.950598	1.38685	0.57303
C11orf83	1.01291	1	2.68526	2.49e-13	2.44061	1.14e-09	2.67606	3.07e-26	2.74653	1.84e-17	2.75391	1.08e-18	-1.11236	0.999833	-1.05029	0.955043
GALNT7	1.09351	1	2.04788	0.000270298	1.87342	0.00580099	1.83588	0.000114996	2.211	0.000124453	2.7474	7.62e-05	-1.50991	0.936188	-1.61694	0.655957
ENPP4	1.03095	1	2.96664	6.81e-13	2.98399	1.51e-14	3.07636	1.18e-17	2.93794	1.8e-18	2.74214	8.6e-21	1.28056	0.762236	1.39822	0.566726
AZI2	1.13164	1	2.76489	1.49e-14	2.72108	2.72e-12	3.02772	2.02e-34	2.68499	7.66e-18	2.73286	1.13e-19	1.07911	1	1.13167	0.851711
NUPR1	1.18535	1	3.34203	4.44e-07	2.2416	0.000117449	3.23532	3.15e-10	2.95017	6.64e-06	2.73259	0.00342805	-1.60623	0.199673	-1.6764	0.682819
SQRDL	1.24065	1	3.20359	8.62e-08	3.39507	1.02e-08	3.30899	1.86e-19	2.76984	2.41e-11	2.72636	9.07e-10	1.15621	0.99946	1.07808	0.932455
ZC3HAV1	1.04226	1	2.21419	7.27e-10	2.57991	2.46e-12	2.55812	4.21e-29	2.75546	3.54e-22	2.72503	4.95e-23	1.05767	1	1.01128	0.987709
GMIP	1.18968	1	1.62313	0.00391765	1.5161	0.0498144	2.06984	4.83e-10	2.47287	4.37e-06	2.72296	3.69e-08	-1.24563	0.99946	-1.67966	0.686565
PTPN1	1.06476	1	2.6693	1.39e-07	2.31331	2.67e-08	2.77121	1.02e-28	2.50661	3.44e-10	2.7158	8.16e-08	-1.00035	1	-1.09325	0.900801
PHF15	1.05812	1	2.20959	4.13e-09	2.07912	7.08e-07	2.63378	1.19e-27	2.7461	2.2e-19	2.71574	8.56e-21	-1.4833	0.61807	-1.21919	0.752717
KCNJ11	-1.1012	1	2.25517	3.03e-09	1.81728	0.000180664	2.83493	2.11e-28	2.59181	8.47e-15	2.69925	5.67e-17	1.03177	1	-1.67663	0.576597
GPR126	1.0947	1	1.55098	0.00372877	1.65873	0.00188624	2.5741	3.63e-21	2.3949	2.73e-08	2.69829	1.9e-18	-1.13291	1	-1.00411	1
WDR37	-1.00563	1	2.66985	0.000486709	2.73094	0.00248589	2.36595	6.96e-07	3.11103	1.13e-26	2.69775	1.27e-14	1.28773	0.722472	1.3085	0.656644
ABI3	1.06442	1	1.66583	0.00683833	1.66113	0.0206643	1.99168	2.61e-06	2.85746	3.74e-05	2.68816	5.53e-10	-1.07028	1	-1.33013	0.808685
PSME2	1.08365	1	2.233	4.61e-10	1.96624	2.37e-06	2.27492	3.76e-22	2.4425	6.03e-11	2.67431	1.66e-11	1.11956	0.997958	-1.24909	0.737586
AIM1	1.05545	1	2.71754	1.06e-14	3.35809	7.4e-19	3.15304	4.05e-41	3.21448	2.05e-27	2.67384	6.23e-21	1.23593	0.852841	1.38315	0.57303
LEFTY1	1.04153	1	3.42597	2.58e-08	3.33647	5.75e-08	2.95372	1.6e-09	3.17908	2.72e-11	2.64047	9.71e-07	-1.25293	0.967678	-1.11345	0.912856
TMEM171	1.17184	1	2.33269	7.86e-11	2.22813	1.81e-08	2.86505	2.25e-33	2.4665	9.68e-16	2.64029	4.5e-19	1.05108	1	-1.29554	0.68441
TBC1D22B	1.10071	1	1.84216	0.000180675	1.84574	0.00123159	2.20305	1.22e-11	2.49943	8.25e-10	2.6303	1.84e-11	1.08731	1	-1.19561	0.801066
SOCS1	1.03842	1	2.6779	1.9e-09	1.81919	0.00354278	2.18395	4.69e-11	2.24786	1.98e-07	2.6261	1.58e-11	1.0627	1	1.20303	0.792732
ELL2	1.29598	1	2.63862	2.27e-13	2.05767	3.49e-06	2.45837	2.16e-08	2.21827	2.89e-12	2.62522	7.61e-07	1.31613	0.951171	1.46347	0.530988
SNX10	1.10824	1	2.14053	6.69e-09	2.26297	7.96e-09	2.93226	3.53e-30	2.33906	1.02e-14	2.61046	1.24e-19	1.08732	1	1.11867	0.862788
KLF6	1.03471	1	2.7761	8.35e-16	2.20067	1.91e-08	2.49363	1.37e-26	2.43814	1.28e-16	2.60466	6.96e-18	-1.03951	1	-1.01059	0.993797
GNAT1	1.02857	1	2.26809	3.37e-09	2.40123	4.57e-09	2.5953	1.02e-10	2.61785	1.22e-15	2.60103	3.82e-14	1.05323	1	-1.0607	0.942435
KHNYN	1.01961	1	2.23747	7.5e-10	2.40226	3.17e-10	2.69724	3.28e-31	2.5959	5.91e-19	2.59696	3.85e-20	1.07127	1	-1.03141	0.974758
TMEM86A	1.15226	1	2.30204	5.36e-10	2.52153	4e-12	3.09314	2.79e-43	2.64206	1.95e-13	2.59677	1.24e-20	-1.18824	0.919729	-1.27356	0.690979
ETNK1	-1.00807	1	2.40863	4.52e-08	2.23571	1.6e-08	2.81223	4.18e-33	2.82752	1.1e-21	2.59391	2.34e-19	1.04146	1	-1.02036	0.984504
RGPD1	-1.00307	1	2.07825	4.97e-05	2.04159	0.000629996	2.75813	1.97e-15	2.44282	1.9e-07	2.58742	3.69e-09	-1.0397	1	1.16265	0.843357
CASP7	1.0466	1	2.56411	1.68e-13	2.37082	5.03e-10	3.02877	6.29e-39	2.49781	1.52e-17	2.58561	4.29e-13	-1.1145	1	-1.04799	0.959321
IL22RA1	-1.10144	1	2.18894	2.29e-08	2.38587	2.08e-09	2.85794	5.87e-27	2.75846	4.96e-18	2.58487	2.8e-17	1.05021	1	-1.21083	0.76904
PYGB	1.04186	1	1.85141	2.43e-05	1.5272	0.021903	1.82096	7.21e-08	2.12555	0.000103128	2.58113	0.00186937	-1.06765	1	-1.38102	0.829817
OSBPL11	-1.03245	1	2.17772	6.75e-08	2.41484	8.54e-09	3.03741	2.16e-31	2.8718	2.87e-18	2.57198	1.13e-15	1.13529	0.990917	1.1142	0.874909
GTPBP2	1.17033	1	2.47945	6.39e-12	2.61944	7.65e-12	2.89447	9.8e-34	2.61452	9.28e-18	2.57129	2.26e-18	1.09141	1	-1.13571	0.851711
ZCCHC2	1.0157	1	2.25839	1.63e-09	2.32975	4.92e-09	3.15601	4.93e-38	3.06486	4.93e-23	2.56453	2e-17	-1.05421	1	-1.1356	0.852669
ZUFSP	1.08367	1	2.07633	7.5e-06	1.79342	0.0032223	2.35524	2.93e-13	2.56756	8.15e-10	2.56361	9.97e-11	1.02069	1	-1.03476	0.976426
C9orf40	1.0311	1	2.37567	2.18e-10	2.35983	8.15e-09	3.03434	1.6e-33	2.81378	1.8e-18	2.5618	1.24e-16	-1.05047	1	-1.11416	0.878434
TM9SF3	1.00134	1	1.764	2.07e-05	2.16583	1.75e-08	2.55868	4.55e-30	2.44851	3.71e-18	2.55997	4.66e-21	1.07394	1	1.09647	0.884889
YAP1	1.05178	1	2.12982	2.47e-08	1.8709	4.53e-05	2.60323	1.1e-26	2.58211	4.51e-17	2.55598	9.14e-18	-1.04534	1	1.06774	0.927854
GP2	1.09551	1	3.03152	4.78e-15	3.07577	1.85e-12	2.83229	2.74e-14	2.71131	4.37e-07	2.55532	1.89e-07	1.11574	1	-1.11141	0.901238
ADCY4	1.12536	1	2.93677	1.24e-13	1.82444	0.000532073	2.89795	1.46e-13	2.58353	1.7e-11	2.5517	1.14e-11	-1.10593	1	-1.48413	0.603078
PXK	1.04705	1	3.02263	2.26e-18	3.22759	2.56e-18	3.12353	1.26e-41	2.87242	1.77e-23	2.54577	1.47e-19	1.4199	0.308798	1.27397	0.680173
USP25	1.03643	1	2.62663	4.42e-14	2.07382	2.95e-07	2.85599	9e-35	2.71072	1.85e-20	2.5451	5.34e-19	-1.05061	1	1.05537	0.941443
TCEA1	1.1003	1	2.78663	3.65e-16	2.95473	4.31e-16	2.85698	2.05e-36	2.59357	7.34e-20	2.54222	4.24e-20	1.22453	0.849559	1.20983	0.744527
USP42	1.04844	1	2.5362	5.01e-12	2.34588	8.58e-09	2.83595	7.95e-30	2.64372	9.91e-17	2.5383	1.27e-16	1.04094	1	-1.02547	0.979905
CASP4	1.18123	1	1.89196	1.2e-05	1.90229	6.9e-05	2.09721	4.66e-13	1.84539	0.00100449	2.53243	3.52e-08	1.19938	0.979345	-1.23148	0.766153
PLEKHF2	1.03651	1	2.02	7.27e-07	1.80712	0.000328335	2.50173	1.87e-17	2.53941	2.52e-13	2.53183	2.56e-14	-1.13965	0.994466	-1.30571	0.677245
BIRC2	1.0383	1	2.30037	2.98e-10	1.75139	0.00037313	2.2631	4.64e-20	2.4135	4.75e-08	2.53157	2.55e-10	1.02832	1	1.00977	0.989169
ARHGAP8	1.30952	1	1.98891	0.0205801	2.17364	0.0295785	2.75572	3.24e-06	2.94513	0.000217575	2.52763	0.0007899	-1.1002	1	-1.33798	0.76904
TAPBP	-1.0089	1	2.17769	1.17e-09	2.19318	1.12e-08	2.48024	7.29e-28	2.38369	6.75e-17	2.51249	5.11e-20	1.21811	0.858855	1.13539	0.836609
TRIM26	1.04347	1	2.54382	3.32e-13	2.70784	3.52e-13	2.73552	8.16e-32	2.49506	2.87e-17	2.5119	1.2e-18	1.02772	1	1.2825	0.674263
CD3E	1.02071	1	1.85294	7.26e-06	1.75117	0.000284983	2.17422	1.14e-18	2.38316	3.81e-10	2.50892	7.39e-18	-1.07144	1	-1.65897	0.542427
ZNF17	-1.00013	1	2.31487	0.0029355	2.19285	0.0322583	2.70299	9.85e-06	2.7349	0.00191248	2.50814	0.00312616	-1.41272	0.986539	-1.13528	0.927447
C1orf198	1.02467	1	2.80484	4.72e-11	2.94966	4.39e-14	3.51297	2.32e-43	3.10423	1.35e-22	2.50279	2.01e-10	-1.15057	0.967678	-1.05731	0.947544
TAPBPL	1.04531	1	1.6641	0.000427027	1.8022	0.00017612	2.10749	3.89e-16	2.35945	4.31e-09	2.49655	6.64e-09	-1.01035	1	-1.05451	0.978096
ELMO2	1.06603	1	2.20114	2.39e-09	1.73113	0.000400895	2.267	3.61e-12	2.42727	9.71e-16	2.49227	1.15e-17	1.02631	1	-1.26673	0.699905
PPA1	1.05822	1	3.22187	4.31e-21	2.45826	2.25e-11	3.04191	8.66e-42	2.47361	1.68e-18	2.49078	7.62e-20	1.13524	0.967678	1.40872	0.542427
FAM123B	1.11595	1	2.05205	0.000480548	2.06469	0.00149549	2.85241	1.29e-13	2.98465	4.52e-09	2.48571	3.62e-07	1.05776	1	-1.09102	0.937124
ACTR6	1.12656	1	2.46027	1.65e-08	2.34733	4.34e-06	2.72401	7.51e-17	2.51738	1.96e-08	2.48247	1.01e-08	-1.01231	1	1.06559	0.942544
TRIM56	-1.06771	1	2.28775	4.43e-09	2.45285	5.31e-09	2.43084	1.28e-19	2.98326	1.58e-18	2.48231	1.92e-14	-1.00172	1	1.17642	0.801181
PCGF5	-1.04213	1	2.64754	1.2e-12	2.09491	1.56e-06	3.0032	2.05e-32	2.86563	4.65e-19	2.47596	4.05e-15	1.00435	1	1.16277	0.813051
NUAK2	1.12986	1	1.6289	0.0247996	1.79202	0.00959399	2.00904	6.51e-07	2.09776	0.00792615	2.47474	2.41e-05	-1.35952	0.969119	-1.8725	0.496271
TAL1	1.20428	1	2.32062	7.01e-09	2.2059	2.74e-06	2.72487	1.77e-06	2.6933	2.02e-11	2.47235	5.9e-12	-1.36916	0.925212	-1.56282	0.621245
DDC	1.09793	1	3.44758	4.77e-08	3.69564	7.48e-12	2.97043	2.99e-17	2.5525	4.31e-15	2.46437	1.29e-16	1.5887	0.447483	1.42806	0.670744
SERPINB8	1.02999	1	2.44387	1.45e-08	2.30598	3.28e-06	2.53652	1.82e-16	2.35433	1.59e-08	2.46215	2.56e-10	-1.21822	0.984932	-1.34581	0.73505
UBXN2A	1.00142	1	2.12346	5.28e-05	1.81939	0.00960927	2.87589	9.84e-16	2.99178	2.55e-10	2.45501	1.91e-07	1.1784	0.998463	1.36285	0.686565
NAMPT	1.03412	1	2.42673	2.71e-12	2.4242	6.59e-11	2.27149	1.04e-22	2.38757	6.73e-17	2.44872	6.88e-19	1.02016	1	1.08259	0.902916
C4orf32	-1.0017	1	2.50004	3.32e-08	1.58325	0.0441873	2.02143	3.01e-05	2.59951	9.67e-09	2.44317	5.75e-08	-1.33654	0.936218	-1.19473	0.825737
UBR4	1.039	1	2.56175	7.69e-14	2.31911	6.04e-10	2.71984	7.66e-34	2.5969	1.89e-20	2.43636	6.55e-19	1.18767	0.925212	1.33547	0.621109
MRPL32	1.14846	1	2.97943	3.51e-16	2.3713	5.21e-09	2.95603	1.47e-31	2.4239	2.6e-13	2.42915	4.44e-14	1.07454	1	1.11234	0.874909
ETV6	1.12714	1	1.95801	2.86e-07	2.25431	3.67e-09	2.23053	1.69e-21	2.16381	3.47e-13	2.42913	2.96e-18	1.18608	0.936188	1.09776	0.884803
RTP3	1.20868	1	2.22629	2.76e-09	2.44952	2.33e-10	2.55227	8.34e-27	2.56909	1.09e-17	2.42473	1.52e-13	1.91895	0.195694	1.20764	0.824892
DOCK9	-1.06803	1	2.30892	1.05e-08	1.77783	0.0037003	2.58941	6.46e-21	2.61743	6.01e-14	2.42089	2.91e-08	-1.37484	0.710407	-1.05955	0.951121
FAM126A	1.03417	1	1.66844	0.00248309	1.61123	0.0169722	1.77413	1.7e-05	2.36719	6.79e-08	2.42016	2.39e-05	-1.36283	0.859341	-1.51787	0.646772
BCL3	1.27815	1	2.29568	0.0180689	2.03102	0.0137159	2.42567	5.25e-16	2.56828	0.000183663	2.41138	2.45e-07	-1.2093	0.998232	-1.68844	0.544283
RRBP1	1.01166	1	1.95499	1.99e-07	2.09622	9.98e-08	2.82304	4.04e-24	2.42409	3.74e-14	2.40744	8.68e-18	1.15536	0.967678	-1.01474	0.994789
IQCB1	1.1938	1	1.90508	0.000785583	1.98926	0.00286227	2.74549	4.11e-13	2.24309	3.8e-05	2.39934	2.26e-06	1.0733	1	-1.18645	0.825737
C8orf38	-1.01047	1	2.09035	7.3e-07	1.78993	0.00131698	2.32128	2.53e-14	2.35907	1.05e-08	2.39879	1.02e-09	-1.15553	0.997163	-1.33465	0.671615
MRPL19	1.02543	1	1.5864	0.00319592	1.71822	0.00121979	2.30017	2.5e-08	2.54744	1.57e-12	2.39757	1.41e-07	-1.0434	1	-1.05813	0.947229
LSM10	1.05337	1	2.51108	3.84e-09	1.85319	0.000654309	2.67197	4.17e-20	2.38339	8.28e-10	2.39597	1.68e-10	1.03382	1	1.0421	0.962591
LIMA1	-1.00545	1	2.42005	2.76e-10	1.76595	0.000620746	2.65949	3.3e-24	2.5381	2.74e-14	2.39324	1.87e-13	-1.08644	1	1.04155	0.958403
LRRC33	1.17488	1	1.73075	0.0295354	1.78418	0.0474678	1.69902	0.0056972	2.36724	0.000443544	2.39264	0.000116143	-1.03621	1	-1.67312	0.644902
LPGAT1	-1.11105	1	1.73684	4.71e-05	2.09017	1.34e-07	2.12287	3.93e-19	2.29948	2.26e-15	2.39055	9.24e-18	1.12817	0.970102	1.35289	0.600192
LRP10	1.02694	1	2.83901	7.57e-17	2.77392	1.81e-14	2.88056	1.39e-37	2.42556	1.38e-17	2.37412	8.98e-18	1.02666	1	1.1125	0.867548
EIF2AK2	1.03897	1	2.60567	4.65e-14	2.7563	4.61e-14	2.65345	1.5e-31	2.42851	3.09e-17	2.37179	2.68e-17	1.16195	0.957322	1.15166	0.815875
MED25	1.0469	1	2.38048	1.3e-11	1.97224	2.01e-06	2.45283	2.07e-26	2.17904	3.22e-13	2.365	5.14e-17	-1.08222	1	-1.15041	0.82626
C1orf9	-1.06682	1	1.83655	4e-05	1.70775	0.000851357	2.14798	6.52e-17	2.02012	4.2e-09	2.36194	1.32e-05	1.07543	1	-1.03728	0.969711
PLSCR4	1.09354	1	1.92294	0.000234795	1.99815	3.76e-05	2.45782	9.26e-18	2.53655	2.19e-14	2.36022	4.15e-13	1.02276	1	1.15119	0.826114
CASP5	1.16634	1	1.87399	5.92e-06	1.86157	4.87e-05	2.06083	3.02e-15	1.83926	0.000555568	2.35482	1.72e-08	1.10095	1	-1.03995	0.969461
CDK17	-1.0151	1	1.9625	8.19e-07	1.87491	4.57e-05	2.21322	2.74e-18	2.28101	1.27e-12	2.3531	1.68e-14	-1.20685	0.925212	-1.0293	0.978096
KIF3A	-1.00652	1	2.63759	1.37e-13	2.26919	1.18e-08	2.55938	1.16e-26	2.45339	9.69e-16	2.34057	4.55e-15	-1.03209	1	1.01424	0.984744
NCCRP1	-1.01784	1	2.62073	3.75e-11	3.16594	3.21e-13	2.98191	5.65e-19	2.38996	1.18e-09	2.32929	9.29e-10	-1.17885	0.990235	-1.33558	0.673344
MYCBP2	-1.03384	1	2.29814	3.07e-10	2.43777	2.37e-10	2.53971	1.6e-26	2.43483	1.13e-15	2.32374	5.03e-15	-1.09338	1	1.05026	0.948244
EID2	-1.0332	1	2.37907	2.57e-10	1.76487	0.000440095	3.01478	6.55e-34	2.47456	2.23e-14	2.32173	2.07e-09	1.10655	1	-1.20618	0.769948
LIPA	1.01935	1	1.95217	0.00233684	2.64697	1.99e-07	2.40291	3.84e-17	2.46435	9.82e-18	2.30841	3.13e-16	1.42216	0.272421	1.60698	0.521807
ALPK1	1.10289	1	1.92374	2.93e-05	1.61596	0.0185572	2.07314	1.16e-10	2.3885	7.92e-09	2.30778	7.24e-06	-1.18805	0.967678	-1.25233	0.736965
MGAT5	-1.00284	1	1.63919	0.00632795	1.64124	0.0172269	1.82476	3.14e-07	2.26571	4.83e-08	2.29413	0.000107805	-1.17944	0.987381	-1.37846	0.642013
CPNE3	-1.07868	1	2.2339	0.00326772	2.87578	5.67e-05	2.84938	6.41e-19	2.77027	6.34e-19	2.29311	2.33e-10	1.1573	0.958238	1.3717	0.57303
IFNAR2	1.16464	1	1.87097	7.55e-06	1.74776	0.00057859	2.07174	9.76e-15	2.44454	1e-13	2.28978	7.86e-13	1.02318	1	-1.15233	0.836609
JUN	1.33398	1	2.36795	4.71e-11	1.53791	0.0110242	2.92307	1.92e-18	2.65053	3.65e-17	2.28846	1.25e-05	1.09531	1	1.15265	0.902102
PRKAR2B	-1.15324	1	2.39855	3.07e-10	2.39896	1.03e-06	2.48786	1.04e-08	2.04288	7.92e-07	2.2844	2.31e-08	-1.18904	0.967678	1.26423	0.707639
LEPROTL1	-1.00999	1	2.45197	1.82e-10	2.24278	3.01e-07	2.74727	4.76e-10	2.34714	2.44e-07	2.28379	2.42e-06	-1.16171	0.967678	1.00494	0.994789
ZDHHC13	1.14919	1	2.0182	4.39e-05	2.22947	2.02e-05	2.42736	4.21e-10	2.53891	3.92e-09	2.28256	1.24e-07	-1.01949	1	-1.06188	0.951227
CX3CL1	-1.03246	1	1.77809	0.00131041	1.64259	0.0207472	1.91628	1.3e-07	2.14394	4.1e-06	2.28225	3.33e-08	1.07433	1	-1.10739	0.916424
AFF1	-1.03582	1	1.98707	3.36e-07	1.63513	0.00217871	2.19192	3.38e-19	2.22629	4.6e-13	2.28055	9.88e-15	-1.00889	1	-1.0487	0.954234
F11R	1.0351	1	2.59825	3.47e-14	2.56146	2.89e-12	2.63905	1.42e-31	2.15768	2.95e-13	2.28012	4.55e-16	-1.01671	1	1.02782	0.972617
MKL1	1.04886	1	1.78972	5.28e-05	1.5856	0.00795319	2.033	3.76e-14	1.86311	3.2e-07	2.27939	2.72e-13	1.19392	0.936188	1.02479	0.976426
N6AMT1	1.12511	1	1.90205	0.0247996	1.69569	0.0269265	1.68487	0.00104431	2.21456	0.000805916	2.27552	5.09e-05	1.08288	1	-1.25484	0.725384
ZNF324B	1.07331	1	2.24507	1.79e-06	2.0105	0.000476518	2.4893	4.9e-13	2.18305	1.5e-05	2.27388	1.5e-06	-1.08242	1	-1.30647	0.710596
C5orf56	1.05654	1	2.27491	1.65e-09	2.15475	2.64e-07	2.19211	8.52e-18	2.24646	4.82e-12	2.26848	2.66e-13	1.00833	1	-1.17997	0.797332
BUD13	1.10478	1	2.31735	1.07e-08	1.95312	0.000118402	2.34793	2.09e-16	2.29182	1.8e-09	2.26374	4.04e-10	1.03487	1	1.0069	0.993509
PELI1	-1.02705	1	1.9782	7.8e-06	2.05898	1.59e-05	2.27219	1.61e-07	2.25758	7.09e-10	2.25986	2.34e-10	-1.10508	1	1.04025	0.962036
KIAA1009	1.03894	1	2.30402	7.91e-08	1.54613	0.0458435	2.22882	5.1e-13	2.217	8.03e-08	2.2578	6.45e-09	-1.27452	0.933491	-1.24788	0.741292
RNF31	1.04759	1	2.27282	1.46e-10	2.14636	3.93e-08	2.27158	2.96e-22	2.12037	2.27e-12	2.25741	2.31e-15	-1.04234	1	-1.33142	0.68441
PSMA2	1.07244	1	2.56735	1.37e-13	2.23074	7.96e-09	2.513	1.1e-27	2.23142	7.12e-14	2.24964	6.24e-15	1.09705	0.99946	1.16004	0.806129
SCARB2	-1.05149	1	2.4449	1.9e-12	2.43731	5.19e-11	2.80539	7.28e-32	2.66888	7.23e-21	2.24276	4.06e-15	1.01237	1	1.21081	0.743574
TTC31	1.02779	1	2.26375	1.13e-09	2.1627	1.57e-07	2.31233	3.01e-20	2.23332	5.02e-12	2.23951	5.11e-13	-1.00239	1	-1.13156	0.854631
REEP5	1.00494	1	1.5604	0.00170388	1.76812	0.000118402	2.42337	3.91e-26	2.26653	8.16e-15	2.23113	2.87e-13	-1.08344	1	-1.04568	0.95762
SP100	1.05045	1	2.43873	2.09e-12	2.22533	6.6e-09	2.23285	1.2e-21	2.11506	1.82e-12	2.23093	4.07e-15	1.01918	1	-1.17442	0.797788
PIK3AP1	1.06885	1	2.19303	1.13e-09	2.3495	3.82e-10	2.62959	2.51e-31	2.42707	2.47e-17	2.22895	4.57e-15	1.25759	0.728295	1.08809	0.897453
EXOC3L2	1.03032	1	2.64258	1.06e-11	2.55171	2.04e-09	2.90828	9.02e-22	2.60298	1.68e-12	2.2285	1.07e-09	-1.23443	0.938781	-1.18874	0.794644
DYNC1H1	-1.01988	1	2.0405	3.06e-08	1.95758	1.76e-06	2.27331	3.64e-23	2.20725	2.4e-14	2.22536	1.65e-15	1.1379	0.967678	1.01533	0.983083
CDC7	-1.02047	1	1.96829	5.67e-05	1.72226	0.00761009	2.37549	2.1e-13	2.41325	3.96e-08	2.22175	1.38e-06	-1.04257	1	-1.17208	0.837326
DUSP5	1.17333	1	2.41664	0.000114543	2.81296	0.00908661	2.88127	1.25e-07	3.02172	3.26e-05	2.21965	6e-07	-1.15257	1	-1.95213	0.57303
VAT1	1.05998	1	2.65481	1.4e-14	2.35606	4.3e-10	2.49467	1.82e-27	2.41291	8.04e-17	2.21938	9.46e-15	-1.08724	1	1.24635	0.702942
NR3C1	-1.0278	1	1.7932	2.57e-05	1.73538	0.000413498	2.10693	5.41e-17	2.44577	7.74e-16	2.21884	1.78e-13	1.10576	0.998232	1.06795	0.926379
PRKD2	1.00283	1	2.54434	1.04e-11	2.53645	4.19e-10	2.71104	1.26e-26	2.53169	1.2e-14	2.20638	1.66e-11	1.19057	0.958318	1.00314	0.997168
DENND2D	1.13228	1	2.24311	4.26e-09	2.34497	1.02e-08	2.30173	4.17e-19	2.13345	5.3e-10	2.20512	2.05e-11	1.18441	0.957322	-1.0221	0.983073
KIF16B	1.02042	1	2.16791	2.48e-07	1.62614	0.0130719	2.47533	5.94e-17	2.42809	5.67e-10	2.20179	1.65e-08	1.02825	1	1.01804	0.983073
MFN1	-1.02802	1	1.97906	2.5e-07	1.90693	9.41e-06	2.38578	1.31e-24	2.18431	3.43e-13	2.20175	3.01e-14	1.16538	0.957234	1.43835	0.530988
EFHC1	1.08908	1	2.67164	3.28e-08	2.30578	6.01e-05	3.02918	1.62e-16	2.5941	3.1e-08	2.19758	4.83e-06	-1.01601	1	-1.12504	0.884944
KCNN3	1.09619	1	2.18602	0.000113745	1.97858	0.00529687	2.69752	4.38e-10	2.33359	0.000271748	2.19665	0.000639008	1.08713	1	-1.36343	0.706775
GANC	1.06158	1	2.50494	5.8e-12	2.46525	2.79e-10	2.57623	6.97e-27	2.30843	1.01e-13	2.19553	6.13e-13	1.13589	0.974421	1.1152	0.868713
SHF	1.24399	1	2.7072	0.0270394	3.90242	0.0275277	2.12756	0.0212809	2.84507	7.9e-05	2.18918	0.00187281	1.64211	0.686629	2.31461	0.225827
PION	-1.0079	1	1.67554	0.00177019	1.79134	0.00119776	2.01366	4.65e-09	2.14263	4.09e-07	2.18102	1.6e-05	-1.01646	1	-1.19807	0.792732
TNFSF13	1.04118	1	1.71731	0.000210653	1.85834	8.07e-05	2.3317	4.54e-20	2.02708	2.73e-05	2.17295	2.48e-09	-1.0815	1	-1.1878	0.79174
DCP2	1.03269	1	2.05938	7.79e-08	2.04174	1.14e-06	2.32233	7.71e-22	2.22598	8.62e-13	2.17191	8.83e-13	1.02429	1	1.09402	0.889999
C9orf150	1.22655	1	1.90703	4.88e-06	1.97118	0.000935216	2.27649	2.86e-06	1.42198	0.237685	2.17101	0.00772347	1.35211	0.936188	1.11869	0.925257
DNAJA1	-1.07108	1	2.23788	1.62e-06	1.69832	0.000364698	2.83723	2.08e-35	2.19604	3.43e-13	2.16849	3.82e-06	1.17155	0.936188	-1.04941	0.953693
FUT10	1.04325	1	2.48092	1.9e-05	2.15248	0.00195791	2.81863	2.33e-13	2.38239	1.05e-05	2.16616	6.09e-05	1.32257	0.958357	1.36483	0.691669
GNS	-1.00231	1	1.62921	0.000434851	1.81331	4.62e-05	1.99441	2.27e-16	2.20575	3.59e-14	2.16514	2.31e-14	1.19574	0.899496	1.40029	0.551783
EXT1	1.1179	1	2.0457	4.46e-08	2.12182	8.03e-08	2.11545	1.07e-18	2.2099	9.79e-14	2.16503	7.12e-14	1.37193	0.387244	1.35382	0.600043
PNP	1.09797	1	2.26324	2.16e-05	2.00325	4.73e-06	2.27623	9.65e-16	1.96359	1.95e-10	2.1602	2.63e-14	1.14701	0.967678	1.31602	0.646772
PRKCE	1.0047	1	2.60054	7.53e-10	2.01969	0.00017812	2.70614	1.08e-18	2.25745	1.71e-07	2.15978	1.92e-07	-1.1523	0.99946	1.12715	0.874131
LY96	-1.01909	1	1.68996	0.000962234	1.69531	0.00369511	2.05076	8.4e-12	1.99093	1.35e-06	2.15663	1.94e-08	-1.16253	0.990563	-1.30067	0.691669
GSDMD	1.04008	1	1.6581	0.000530246	1.72688	0.000725995	2.05999	7.39e-15	2.1007	7.64e-10	2.15027	2.58e-11	1.08461	1	-1.21382	0.755984
PF4	-1.06375	1	1.90309	0.00231656	1.80593	0.00679408	2.12243	5.2e-09	1.81645	0.00197144	2.14787	1.44e-05	-1.07138	1	-1.61401	0.611699
CASP10	-1.0096	1	2.05509	0.000620586	1.929	0.00862888	2.79302	1.15e-13	2.02504	0.00346749	2.13579	0.00699199	1.02932	1	1.04084	0.969711
METTL2A	1.09219	1	2.34033	2.82e-07	2.16967	4.45e-05	2.23118	8.68e-11	2.26151	1.69e-06	2.12883	3.6e-06	1.01065	1	-1.10719	0.901238
C2orf49	1.02516	1	2.11128	3.38e-07	1.77051	0.000918708	2.24549	5.98e-16	2.2147	1.03e-09	2.12812	1.69e-09	1.08631	1	1.00108	1
TNFSF12	1.04969	1	1.64951	0.000766716	1.76729	0.000411966	2.31223	1.53e-19	2.06354	8.56e-05	2.12777	1.65e-09	-1.10944	0.99946	-1.2157	0.758813
MOV10	1.05417	1	1.85094	2.97e-06	1.7958	6.1e-05	2.03762	2.39e-17	1.85741	8.4e-09	2.1255	1.26e-13	1.03833	1	1.01723	0.981951
PGLYRP1	1.08769	1	2.18927	4.19e-08	2.40224	2.2e-08	2.71395	1.67e-23	2.31027	2.74e-08	2.11966	2.11e-07	-1.16783	0.973107	-1.62852	0.73964
TSC22D1	1.08939	1	1.70528	0.000117433	1.62055	0.00216798	2.28581	7.81e-15	1.94436	1.15e-09	2.11745	1.02e-12	1.28601	0.665765	1.30616	0.714379
NUBPL	1.08167	1	1.72457	7.39e-05	1.6421	0.00169408	2.17253	3.5e-19	2.08385	2.22e-06	2.11617	6.36e-09	1.10849	0.998232	1.04183	0.956657
TCF20	-1.03484	1	2.21542	5.28e-05	2.36864	5.81e-10	2.46582	2.21e-26	2.48854	2.17e-15	2.10705	1.16e-12	1.19336	0.925212	1.23406	0.714379
GRIA3	-1.13262	1	2.42613	1.76e-05	2.35859	0.00120047	2.85757	2.22e-10	3.0559	1.58e-05	2.10083	0.00741139	-1.73204	0.651682	1.0421	0.972129
FLT3LG	1.01816	1	1.64309	0.0120372	1.63378	0.0330485	1.95401	1.11e-06	2.03273	0.000296991	2.09551	6.09e-05	-1.1698	0.99946	-1.38906	0.670889
SBNO2	-1.00429	1	1.96456	3.24e-07	1.59782	0.00342293	2.04424	1.4e-16	2.08718	1.44e-08	2.0955	2.61e-12	-1.0457	1	-1.3628	0.610285
SETX	1.01168	1	2.04467	2.08e-07	1.95087	1.35e-05	2.31458	5.65e-20	2.01136	6.85e-09	2.09302	1.38e-10	-1.13581	0.981365	-1.2742	0.777497
FAM117A	1.09733	1	1.51733	0.0283183	1.66479	0.00760874	1.45785	0.00138744	2.04643	5.99e-08	2.09265	9.81e-09	1.17074	0.967678	-1.04027	0.967879
TMEM106A	1.06907	1	2.05799	4.02e-07	1.94796	2.96e-05	1.75338	0.00457202	1.96819	4.15e-06	2.08759	9.83e-06	-1.29603	0.761645	-1.27094	0.752717
FCHSD2	-1.10232	1	1.98412	0.00115358	2.07356	1.64e-06	2.11141	7.88e-16	2.24592	8.76e-12	2.08484	5.59e-06	1.07753	1	-1.03177	0.974901
CCZ1	1.03369	1	2.04821	6.19e-07	2.4883	1.43e-09	2.16238	1.07e-09	2.0823	3.53e-06	2.08197	4.3e-08	1.65669	0.0683032	2.08486	0.301749
RAB24	-1.01095	1	1.80024	9.22e-05	1.64989	0.00533894	2.24383	1.48e-12	1.91255	0.000309533	2.08031	1.6e-08	-1.23976	0.925212	-1.47913	0.535671
CCDC117	-1.04187	1	2.78503	1.58e-12	1.73037	0.000543684	2.42946	2e-23	2.24075	5.2e-12	2.07634	1.5e-06	1.20998	0.936188	-1.00698	0.999679
ZNF324	1.06551	1	2.1371	2.12e-07	1.71058	0.00263146	2.28586	8.38e-16	2.06333	1.63e-07	2.07336	3.47e-08	-1.02338	1	-1.31052	0.679223
SFMBT2	1.01566	1	2.08568	2.5e-06	1.96003	1.89e-05	2.40504	2.3e-21	2.41004	1.91e-13	2.07004	8.2e-10	1.13262	0.990996	1.03677	0.966018
RAB13	1.02964	1	2.01883	3.93e-07	1.6942	0.00122458	2.04605	1.01e-14	2.00824	6.33e-09	2.06968	1.81e-10	-1.10464	0.99946	1.0026	0.9977
AVPI1	1.11143	1	2.67744	1.25e-05	2.33254	7.98e-06	2.41108	1.76e-10	2.2784	5.54e-10	2.06695	2.4e-11	1.24635	0.848855	1.23422	0.747208
PIGC	1.01172	1	1.59496	0.00188905	1.53569	0.0144369	1.95196	2.76e-08	1.8912	3.61e-07	2.0663	6.3e-10	-1.0314	1	-1.09809	0.896931
PIM1	-1.00755	1	1.76539	4.33e-05	1.80203	0.00251002	1.62397	3.65e-07	2.02209	3.79e-09	2.06613	1.98e-10	1.16739	0.967676	-1.15788	0.819826
IRF2	1.02924	1	1.66304	0.000256695	1.71478	0.000417715	1.99611	1.16e-15	2.1402	2e-12	2.06094	5.9e-12	-1.07351	1	-1.12747	0.855694
CHMP5	1.02393	1	2.32902	8.92e-11	2.01163	1.4e-06	2.32667	1.45e-22	1.99291	7.21e-10	2.06063	1.81e-11	1.06587	1	1.10088	0.882067
TRAF6	1.04359	1	1.93024	1.24e-06	2.12394	1.93e-07	2.0023	7.18e-15	2.07058	1.16e-10	2.05969	2.92e-11	1.07484	1	1.06901	0.925272
TMF1	1.00803	1	1.55067	0.00442661	1.55505	0.0122273	1.98376	2.7e-13	1.89317	1.81e-07	2.05807	2.91e-10	1.21805	0.924963	1.19856	0.764961
ZCCHC6	1.05464	1	2.03861	4.34e-08	2.29423	1.43e-09	2.23793	8.85e-22	2.20592	2.6e-13	2.04955	6.33e-11	1.05668	1	1.18551	0.772495
TNFRSF14	1.08182	1	2.0025	1.13e-07	1.74999	0.000193001	2.1678	1.46e-19	2.08455	1.12e-11	2.04776	7.33e-12	-1.06089	1	-1.34744	0.630147
HAUS1	1.04406	1	2.05394	8.19e-07	1.66625	0.00468822	2.04946	5.09e-12	1.77282	7.88e-05	2.0469	8.33e-08	-1.17848	0.967678	-1.02248	0.983337
TTC39B	-1.15933	1	2.57071	9.7e-05	2.39811	1.5e-06	2.21568	1.41e-12	2.09085	2.08e-06	2.04661	4.45e-05	1.12588	1	1.37688	0.639479
SMAD3	1.05641	1	2.01338	2.45e-07	1.93848	1e-05	2.18171	6.41e-18	2.23241	2.68e-12	2.04064	1.61e-10	-1.12511	0.98612	-1.03617	0.969711
ST14	-1.08814	1	2.01546	0.00016376	2.64381	1.33e-06	2.29788	4.21e-10	1.78207	0.0024774	2.03954	3.88e-06	-1.23694	0.967678	1.07504	0.931399
RIN2	1.11515	1	1.52303	0.0161544	1.55159	0.0287177	1.44345	0.0024493	1.86837	3.43e-05	2.03539	4.45e-07	-1.24354	0.936188	-1.20517	0.781262
SLC30A5	1.00614	1	1.67006	0.000303424	1.62206	0.0029332	2.14792	8.09e-18	1.89993	3.48e-08	2.0351	1.75e-10	-1.00651	1	1.0114	0.987709
ZMAT4	1.22287	1	2.14209	0.000102639	1.9025	0.0049005	2.35687	5.41e-09	1.99465	0.00170015	2.03423	0.000405729	1.04581	1	-1.16195	0.854433
LYVE1	1.15319	1	1.69994	0.00826278	1.89764	0.00193163	2.13065	9.71e-07	2.38403	3.59e-10	2.03283	4.36e-08	-1.15515	1	1.01785	0.987709
PHLDA1	-1.00424	1	1.89793	0.00258162	1.59647	0.0121952	1.90765	1.22e-05	2.03529	0.000226602	2.01704	5.43e-07	-1.29301	0.954367	-1.83457	0.336632
TACC1	-1.06591	1	1.73577	0.000195226	1.55084	0.0157804	1.93674	7.76e-07	2.15869	2.38e-07	2.01607	1.26e-08	-1.03605	1	-1.0973	0.899938
E2F3	1.16471	1	1.80898	5.2e-05	2.04205	6.23e-06	2.03997	2.01e-13	2.06085	8.4e-09	2.01568	6.01e-09	1.32949	0.725479	1.09692	0.893225
FLOT2	1.09513	1	1.94096	4.34e-07	1.71383	0.000372198	2.12342	1.06e-18	1.88787	6.4e-09	2.01565	1.79e-11	-1.22217	0.932647	-1.16537	0.808685
PSME1	-1.00229	1	1.75385	3.21e-05	1.59512	0.00324629	1.83113	2.73e-12	1.84372	2.85e-08	2.01366	2.2e-11	1.00489	1	-1.19341	0.776614
OGFRL1	1.11273	1	2.65138	3.15e-10	1.97625	0.000178099	2.43206	2.32e-16	2.13415	1.04e-07	2.01273	4.7e-07	1.19517	0.967678	1.13209	0.861728
PWWP2B	-1.07642	1	1.87251	0.000220761	1.67393	0.0117781	2.05542	2.22e-09	2.03428	8.7e-06	2.0124	3.34e-06	1.08014	1	1.02276	0.979355
WRN	1.04137	1	2.47674	6e-12	2.4578	3.35e-10	2.28297	2.72e-20	1.95417	8.73e-09	2.00581	3.79e-10	-1.07714	1	1.10697	0.875209
TPD52	1.01506	1	1.89745	1.75e-06	1.83173	4.86e-05	2.4514	1.06e-17	1.9705	1.27e-09	1.99962	1.44e-10	1.08847	1	1.03432	0.966766
XAF1	1.08135	1	2.4341	3.1e-12	1.93913	3.79e-06	1.97878	1.52e-15	1.87741	9.67e-09	1.99753	3.91e-11	-1.09983	0.998232	-1.37766	0.644902
VWA5A	-1.05289	1	2.08855	8.29e-09	1.93941	1.55e-05	2.46476	1.1e-27	2.0037	8.97e-08	1.99218	2.27e-06	-1.21691	0.998905	-1.35247	0.70431
MACF1	-1.08632	1	1.97501	1.86e-07	1.73893	0.00020514	2.17173	2.36e-20	2.16929	1.97e-13	1.99195	1.94e-11	-1.11481	0.98612	-1.02109	0.983073
RAB33A	-1.14817	1	2.07263	2.52e-05	2.36324	3.79e-06	2.48398	1.42e-14	2.37933	4.67e-08	1.98788	9.24e-06	-1.10663	1	1.17669	0.816276
HPS5	1.08346	1	1.8105	0.00043719	1.65808	0.021247	2.11604	2.85e-06	1.71514	0.000449905	1.98455	1.71e-09	1.1544	0.967678	1.05406	0.943414
GADD45B	-1.19152	1	2.61221	7.84e-06	1.81995	0.0107227	1.5629	0.0148477	2.1223	0.000605924	1.98335	0.00598293	-1.43316	0.89319	-1.96549	0.522487
ATP13A3	-1.01014	1	1.55782	0.00198508	1.64075	0.00168614	2.22789	4.02e-20	2.04856	5.87e-11	1.98315	1.43e-10	1.12367	0.984862	1.07108	0.921604
TRIM38	1.11285	1	1.5673	0.00235853	1.90895	2.01e-05	1.9292	3.62e-13	1.73845	3.41e-06	1.97658	9.47e-10	1.13356	0.994773	-1.01647	0.987887
TBK1	-1.00714	1	1.96077	1.34e-06	1.86417	7.18e-05	2.07572	2.74e-15	1.98789	9.49e-09	1.9759	3.95e-09	1.0556	1	1.127	0.853776
ERAP1	-1.05471	1	1.53056	0.00343829	1.50363	0.0160223	1.73302	5.4e-10	1.88425	1.18e-08	1.9742	1.43e-10	1.1549	0.967678	1.27227	0.684925
IKBIP	1.08438	1	2.2513	1.14e-06	1.73639	0.00711961	1.91652	2.87e-07	1.97901	7.09e-05	1.96939	2.97e-05	-1.2611	0.963555	-1.02415	0.985627
RASGEF1B	-1.0513	1	1.88034	4.64e-06	1.8191	0.000104788	1.88178	2.07e-12	2.02639	6.68e-10	1.96696	1.32e-09	-1.02535	1	-1.10683	0.882415
IL17RA	-1.03908	1	1.70057	0.000370484	1.88552	7e-05	1.93999	6.09e-12	1.99345	4.5e-08	1.96363	2.55e-08	1.24353	0.894784	1.00045	1
FPR1	1.20633	1	1.9904	0.000425466	1.78402	0.0344596	2.06919	1.99e-05	2.18393	0.000156034	1.96288	0.000100839	-1.06783	1	-1.44273	0.672341
RFX5	1.06042	1	1.83247	8.02e-06	1.87405	2.18e-05	2.23178	1.61e-20	2.10374	1.23e-11	1.96171	3.05e-10	1.13598	0.967678	1.12072	0.856083
FAAH	1.01185	1	1.65413	0.000566502	2.22157	1.01e-08	2.05788	1.31e-16	2.09197	1.16e-11	1.95958	2.52e-10	1.2287	0.859341	1.26037	0.71263
MCRS1	1.0947	1	1.69446	0.000388624	1.63383	0.00489132	1.92863	1.5e-11	1.79676	6.58e-06	1.95008	3.87e-08	-1.00475	1	1.07211	0.923329
HAND2	-1.09533	1	1.82152	0.0085732	1.5183	0.0254922	1.47345	0.0322542	1.34903	0.154302	1.94812	0.00114538	-1.26472	0.852994	-1.09688	0.900222
ATP13A1	-1.00917	1	1.64331	0.000369825	1.67036	0.000880571	1.94485	1.31e-14	1.87541	1.21e-08	1.94362	3.22e-10	1.03731	1	-1.18768	0.782017
OAF	1.00648	1	2.36962	0.000137588	2.32219	0.000266546	2.64014	8.76e-13	2.33486	4.19e-07	1.94191	2.32e-08	1.27008	0.771701	1.24907	0.700156
ZNF410	1.06272	1	1.71441	0.000309423	1.65632	0.00368814	1.92724	3.36e-11	1.80636	6.63e-06	1.93986	7.9e-08	1.00829	1	-1.13043	0.861724
ATP6V1B2	1.05725	1	1.95532	3.83e-07	1.69677	0.00054329	1.88274	2.79e-13	1.8409	3.44e-08	1.93848	3.74e-10	1.17037	0.943911	1.06262	0.931538
ZNF592	1.04665	1	1.89336	2.09e-06	1.8923	1.54e-05	2.21693	4.55e-20	2.07815	4.09e-11	1.93012	1.02e-09	1.10958	0.997163	-1.01966	0.984744
CCDC142	1.05429	1	1.87875	1.61e-05	1.69223	0.00234586	1.90315	8.45e-11	1.83005	5.03e-06	1.92976	1.35e-07	1.05191	1	1.07623	0.918002
PLGLB1	1.02195	1	1.78213	0.000268413	1.81865	0.000729585	1.97893	1.04e-10	1.89335	6.67e-06	1.92713	1.19e-06	-1.11046	1	1.00629	0.993722
GJA4	-1.03179	1	2.60394	1.66e-09	2.44028	1.28e-07	2.52832	4.08e-17	2.39715	6.75e-09	1.92529	1.72e-05	1.13039	1	1.1709	0.824997
RFWD3	1.08148	1	2.83396	2.71e-07	2.43432	3.1e-07	1.57791	0.000109316	1.9918	4.8e-06	1.92185	3.81e-06	1.30137	0.878819	1.20513	0.780544
BAZ1A	1.01645	1	2.04041	5.25e-07	1.97657	1.51e-05	2.02324	1.62e-13	1.95992	3.81e-08	1.91858	5.23e-08	1.22014	0.928972	1.27453	0.691669
LAP3	-1.06535	1	1.61994	0.000770846	1.75088	0.000173548	1.85192	5.39e-13	1.93247	8.5e-10	1.91352	4.18e-10	1.47	0.173512	1.4931	0.603078
FBXW2	-1.04501	1	1.76953	2.46e-05	2.0646	2.7e-07	2.10198	4.84e-13	2.24391	1.39e-14	1.91125	3.74e-10	1.14975	0.967676	1.65789	0.384588
FGD2	1.0825	1	1.53856	0.00350089	1.53343	0.0119658	1.77647	3.09e-10	1.8334	2.72e-07	1.90991	6.87e-09	-1.06749	1	-1.40063	0.57303
USF1	1.02909	1	1.50551	0.00725332	1.62705	0.00324629	1.88629	4.77e-12	1.90412	5.03e-08	1.90914	1.23e-08	1.03107	1	1.01623	0.983073
C14orf18	1.04066	1	1.95684	1.08e-06	1.79929	0.000186585	2.10395	6.21e-16	1.88332	1.92e-07	1.90723	2.59e-08	-1.03977	1	-1.24452	0.724091
RBBP6	-1.01514	1	1.91177	1.45e-06	1.64018	0.00195493	1.69675	4.66e-09	1.92774	5.95e-09	1.90117	2.65e-09	-1.13425	0.969119	-1.21686	0.750895
XDH	-1.10788	1	2.60477	7.55e-05	2.4237	7.9e-07	2.09873	2.47e-14	2.05482	1.75e-09	1.90085	6.87e-09	1.18923	0.967678	1.17919	0.782377
MTMR2	1.07958	1	1.94539	1.74e-05	1.63352	0.011189	2.01172	1.09e-10	1.94644	4.76e-06	1.89612	4.58e-06	1.04866	1	1.09062	0.903764
FAM164A	-1.01297	1	1.77143	0.00885503	1.85754	0.012743	2.19067	2.74e-07	2.4041	1.56e-05	1.88409	0.00118416	-1.29358	0.967678	1.04351	0.967038
RNF152	-1.28201	1	1.62595	0.0030586	1.69222	0.00410999	1.90839	2.75e-09	1.76131	0.000157756	1.88401	8.88e-06	-1.29884	0.89319	-1.10258	0.938282
ITPKA	1.36662	1	2.20855	0.0227361	2.67226	0.00732133	2.41949	2.48e-05	2.53871	0.00135015	1.88375	0.0293378	1.36581	0.991894	1.22926	0.851656
GPATCH4	1.01164	1	1.61146	0.00192476	1.83799	0.000228922	1.9983	1.11e-11	1.81579	1.39e-05	1.88029	1.24e-06	-1.02562	1	-1.07951	0.925534
CSTF3	1.15093	1	1.7606	0.000112888	1.54124	0.0172262	1.59468	5.85e-06	1.84073	2.59e-06	1.87734	4.46e-07	-1.056	1	-1.25508	0.715732
VGLL4	1.08866	1	1.71737	0.000251666	1.59462	0.00706418	1.83683	1.1e-10	1.84272	4.63e-07	1.87702	4.72e-08	-1.02176	1	1.08859	0.899432
PIAS1	-1.05408	1	1.57393	0.0091766	1.75237	0.00308232	2.18683	4.13e-13	2.09294	2.71e-07	1.8721	6.74e-06	1.03093	1	1.02962	0.974096
C11orf48	1.19081	1	1.62438	0.00302489	1.79874	0.000851357	1.97214	5.59e-11	2.02495	1.64e-07	1.872	1.82e-06	1.30538	0.784512	1.17688	0.798621
AP1S1	1.05195	1	2.42521	6.91e-12	2.24299	8.61e-09	2.18614	1.5e-19	2.12702	6.88e-12	1.87188	7.03e-09	1.04946	1	1.02353	0.977485
ATG12	1.05882	1	1.77836	6.87e-05	1.72117	0.000973959	2.02893	6.88e-14	1.88429	3.9e-07	1.87119	1.92e-07	1.08837	1	1.04287	0.956641
NFKBIE	-1.02743	1	1.89344	0.00171204	1.6566	0.0210483	2.04385	2.04e-07	2.1222	0.00945144	1.86429	0.000894521	1.0888	1	-1.42201	0.722226
BFAR	-1.09234	1	1.53846	0.00294365	1.59027	0.00393799	1.79267	3.66e-11	1.78541	3.29e-07	1.86057	9.25e-09	1.00073	1	1.14512	0.825737
NFKB1	1.01391	1	1.85394	9.17e-06	1.6247	0.00360338	2.23541	1.01e-18	1.98895	6.45e-09	1.85843	1.01e-07	-1.17091	0.967678	-1.16393	0.815875
ATXN7L1	1.1658	1	1.76667	0.000211967	1.90412	0.000133532	1.78137	1.55e-08	1.95592	4.14e-07	1.85418	8.01e-07	-1.06758	1	-1.41485	0.735171
CSNK1G3	-1.06303	1	1.96249	7.97e-06	1.83017	0.000592626	2.0421	4.72e-12	1.84893	8.28e-06	1.84584	3.29e-06	1.00833	1	1.17371	0.801181
TMEM60	1.10657	1	1.75632	0.00103545	1.57022	0.0411097	1.97897	8.64e-09	1.92963	3.59e-05	1.84443	9.13e-05	1.08762	1	-1.12668	0.874909
UNK	1.03468	1	1.67937	0.00166291	1.59027	0.0237827	1.98144	2.53e-09	1.81576	0.000176969	1.82843	4.1e-05	-1.02226	1	-1.28692	0.700212
HIP1R	-1.00282	1	1.79967	1.51e-05	1.97361	2.83e-06	2.17684	3.17e-19	1.83174	1.06e-07	1.82545	3.53e-08	1.24466	0.821699	-1.08629	0.928562
SRRD	1.08735	1	1.87588	1.68e-05	1.65823	0.00360338	1.89128	1.01e-10	1.77234	1.33e-05	1.82181	1.53e-06	1.00765	1	-1.00711	0.99925
ARHGEF11	-1.03075	1	1.7327	5.05e-05	1.64591	0.00128422	1.89641	9.03e-14	1.83271	3.44e-08	1.81701	1.63e-08	1.00838	1	-1.18902	0.779797
CFB	-1.05072	1	1.75975	1.8e-05	1.63261	0.00114569	2.09456	1.95e-19	1.68166	1.07e-05	1.81298	4.59e-08	-1.23026	0.783925	-1.08648	0.905126
RDH10	-1.08723	1	1.80828	1.67e-05	1.76436	0.000201722	1.73532	6.84e-10	1.66882	9.94e-06	1.81283	1.36e-07	1.08946	1	1.18899	0.769948
RBCK1	1.01077	1	1.99021	2.13e-07	1.68691	0.000762262	1.99733	3.26e-15	1.92387	7.04e-09	1.81138	6.25e-08	-1.06234	1	-1.15001	0.826936
PPP2R5E	-1.02455	1	1.61403	0.0026624	1.6934	0.00266832	1.83072	1.13e-09	1.80534	5.47e-06	1.8097	1.72e-06	1.03318	1	1.34448	0.638157
GJA1	-1.03899	1	2.25492	4.84e-09	1.76699	0.000530926	1.89922	5.33e-11	1.77261	1.26e-05	1.80958	2.06e-06	-1.23324	0.922656	-1.26031	0.71381
NAPA	1.04113	1	2.22363	5.48e-10	1.815	5.25e-05	1.91941	3.14e-14	1.73143	9.4e-07	1.80674	2.91e-08	1.12389	0.980446	1.2138	0.741292
FZD5	-1.16407	1	1.81519	2.77e-05	2.01179	4.78e-06	1.94033	8.68e-13	1.94311	1.68e-08	1.80585	2.09e-07	1.01241	1	1.34361	0.628335
AQP11	-1.11557	1	1.77082	0.00432835	2.02703	0.0018438	1.78335	3.15e-08	2.09384	3.09e-08	1.80505	8.47e-06	1.198	0.951171	1.29172	0.681617
GLUL	1.19699	1	1.93889	6.49e-05	2.07476	9.74e-08	1.86332	6.12e-12	1.77399	2.76e-06	1.80423	6.81e-09	1.08276	1	1.07809	0.907799
ARFIP1	-1.01143	1	1.78835	4.07e-05	1.83982	9.58e-05	2.10658	2.13e-16	1.88357	1.03e-07	1.80372	4.24e-07	1.0599	1	-1.04107	0.9666
GNB4	-1.01287	1	1.84243	2.92e-05	1.62658	0.00548341	1.72073	1.06e-07	1.751	3.25e-05	1.8032	3.27e-06	-1.12261	0.998232	-1.17592	0.807378
NRBF2	1.08238	1	1.89711	3.5e-05	1.86262	0.000308808	1.84775	3.95e-09	1.84712	8.17e-06	1.80167	7.23e-06	1.34494	0.698822	1.42952	0.555554
SOCS3	1.49408	1	2.29768	0.0285951	1.85086	0.0298054	2.07077	0.000378043	1.46901	0.201631	1.79855	0.000830615	-1.08568	1	-1.34254	0.691669
UBA1	1.04101	1	1.85319	2.83e-06	1.68904	0.000489952	1.94775	2.26e-15	1.78635	7.71e-08	1.79787	1.65e-08	1.25659	0.718195	1.28139	0.671733
MFSD11	1.02425	1	1.6465	0.000669673	1.54986	0.012197	1.74986	1.93e-09	1.77259	1.79e-06	1.78891	3.88e-07	1.04818	1	1.18232	0.783264
TWF1	1.03766	1	1.80054	2.39e-05	1.81326	0.000115112	1.94497	1.71e-13	1.81334	4.54e-07	1.78601	3.29e-07	-1.03718	1	1.1396	0.833786
KLRD1	-1.00514	1	2.12632	1.28e-07	2.14384	1.35e-06	1.76518	1.92e-08	1.89503	1.08e-06	1.78537	3.97e-06	-1.05018	1	-1.07142	0.931417
CASP6	1.07505	1	2.00459	2.84e-06	2.04192	1e-05	2.05213	2.19e-10	1.91121	1.24e-06	1.78359	8.13e-06	1.13449	0.990257	1.15123	0.825737
GCNT2	-1.02336	1	1.59645	0.00134226	2.16594	3.16e-07	1.87203	2.41e-10	1.97721	1.23e-09	1.78281	7.01e-05	1.13703	0.969119	1.33799	0.628335
TICAM1	-1.06917	1	2.07849	3.65e-06	1.81914	0.000429816	2.09711	3.86e-13	1.98646	5.51e-07	1.78056	0.000106029	1.00919	1	1.1439	0.842285
SIPA1L1	1.04053	1	1.80964	4.09e-05	2.37737	4.03e-09	1.75119	1.27e-09	1.77579	1.36e-06	1.77155	5.9e-07	1.46176	0.249693	1.57892	0.398109
PPIG	1.09237	1	1.71224	0.000149756	1.7321	0.000506588	2.02333	4.77e-15	1.76793	1.66e-06	1.76742	5.1e-07	1.03233	1	1.19378	0.766162
AARS	-1.00176	1	2.03235	2.48e-06	1.70777	0.000385956	2.24698	1.38e-09	1.64435	5.96e-06	1.76618	2.07e-06	1.12206	0.973921	1.20649	0.745474
HRASLS2	-1.11432	1	1.54346	0.00554825	1.50932	0.0172269	1.60268	3.15e-07	1.6625	2.11e-05	1.76593	4.78e-07	1.26962	0.742319	1.02339	0.978073
USP6NL	-1.05714	1	1.60883	0.00193222	1.87066	0.000120975	2.12008	1.9e-15	1.84959	9.26e-07	1.76388	3.05e-06	-1.09794	1	-1.00759	0.998485
PPP1R12A	-1.06994	1	1.65295	0.00152711	1.54063	0.0253212	1.88631	5.41e-10	1.82375	8.47e-06	1.7611	1.56e-05	-1.13288	0.990257	-1.06081	0.944981
ZNF75D	1.05012	1	1.50449	0.0154694	1.77252	0.0011717	1.82019	1.21e-08	1.69296	0.000263642	1.76013	3.01e-05	1.09072	1	-1.11253	0.882067
SPRY2	1.33497	1	2.29022	1.83e-05	1.87455	0.00100307	1.89121	1.28e-06	1.91322	0.000203693	1.75392	8.53e-05	-1.25745	0.958238	-1.16926	0.820259
SNAP23	1.09732	1	2.09437	4.33e-08	1.67087	0.00161713	1.9345	5.3e-13	1.72266	8.06e-06	1.74849	1.52e-06	1.03984	1	1.01885	0.98007
MAP2K6	1.0461	1	1.73252	0.000292193	1.77966	0.000591919	1.99272	1.89e-12	1.8788	1.27e-06	1.74831	1.07e-05	1.23809	0.928972	1.41795	0.561855
POT1	1.05868	1	1.63531	0.00409084	1.5242	0.0482224	1.72806	6.66e-07	1.76934	9.15e-05	1.74729	6.14e-05	1.0215	1	1.03922	0.963234
PSMA1	1.07804	1	2.07915	2.68e-08	1.89218	1.36e-05	1.97448	3.51e-15	1.70315	2.91e-06	1.74667	3.16e-07	1.14064	0.967678	1.12984	0.847882
SNX3	1.01707	1	2.38859	9.67e-12	1.71918	0.000324584	2.11509	9.66e-19	1.82405	4.41e-08	1.74403	2.09e-07	1.18414	0.933491	1.08836	0.896931
SMAGP	-1.05032	1	2.10045	7.57e-06	2.15016	5.22e-05	2.69477	1.44e-17	1.77156	0.000885107	1.74389	0.000771658	-1.26928	0.942222	-1.07812	0.932455
C20orf3	1.09575	1	1.87751	0.0400766	2.13585	0.0110708	1.64301	0.000217938	1.75641	1.34e-06	1.73808	1.62e-07	1.60391	0.101333	1.71525	0.496271
TANK	1.02784	1	1.692	0.000548872	1.84047	0.000295937	1.81826	3.56e-09	1.81365	7.01e-06	1.73804	1.66e-05	-1.13429	0.990257	1.02697	0.974892
MAX	1.06998	1	1.71457	0.000109837	1.50667	0.0163217	1.76304	2.3e-10	1.65369	1.88e-05	1.73304	7.57e-07	-1.0477	1	-1.13434	0.851711
CCDC12	1.04102	1	1.56935	0.00918712	1.61319	0.0181232	1.80638	2.51e-07	1.78673	0.000192471	1.72452	0.000197099	-1.0256	1	1.01718	0.983073
LY75	1.12776	1	2.25494	1.48e-07	1.87348	0.00065031	1.68623	3.91e-06	1.50612	0.0139156	1.7213	0.000252684	-1.1982	0.967678	-1.19872	0.79322
PRKAB1	1.00816	1	2.01295	8.55e-08	1.76926	0.000137068	1.98993	5.43e-09	1.8189	0.000161205	1.72048	5.64e-05	1.10826	0.998232	-1.3325	0.644902
RAB8B	1.05172	1	1.98742	8.1e-07	1.7447	0.000543684	1.98952	6e-14	1.99669	3.12e-09	1.72016	2.62e-06	1.19962	0.925212	1.20313	0.755077
DNAJC13	1.00165	1	2.06942	7.81e-08	2.04735	1.33e-06	1.95271	7.93e-14	1.82112	2.28e-07	1.71961	1.4e-06	1.06348	1	1.29333	0.665634
BRD2	1.02361	1	1.90944	7.35e-07	1.60434	0.00237848	1.86649	2.01e-13	1.64561	7.43e-06	1.71701	2.98e-07	-1.00247	1	-1.10488	0.882415
EXOC2	1.00147	1	1.56044	0.00852348	1.51549	0.04485	1.80311	5.56e-08	1.7946	5.54e-05	1.71619	0.000121999	1.11592	0.999876	1.13507	0.852669
ZNF620	-1.03446	1	2.43823	8.53e-09	1.673	0.012939	1.90312	7.95e-08	1.81171	0.000770621	1.71494	0.0016497	-1.16031	0.99946	-1.48136	0.56914
LNX2	1.07114	1	1.50627	0.00885503	1.57008	0.0106727	1.70655	2.28e-08	1.70895	1.72e-05	1.71477	5.95e-06	1.12994	0.986626	1.02958	0.97202
SLU7	1.04059	1	1.83609	1.66e-05	1.7767	0.000308795	1.79854	2.63e-10	1.8001	1.02e-06	1.71371	3.25e-06	1.04232	1	1.31877	0.646772
IRF9	1.08983	1	1.81036	1.53e-05	1.5764	0.00566727	1.72853	1.92e-09	1.57921	0.000195452	1.70915	2.82e-06	-1.08861	1	-1.36818	0.606484
PTPN12	1.07885	1	1.90003	9.19e-06	1.62674	0.00374554	1.9415	8.78e-13	1.85448	3.74e-07	1.70506	7.74e-06	-1.00765	1	1.07172	0.923329
ST3GAL5	1.00415	1	1.63814	0.000529923	1.62561	0.00255334	1.68458	7.07e-09	1.83038	1.23e-07	1.70253	1.9e-06	1.13697	0.967678	1.36725	0.592035
CLDND1	-1.06794	1	1.58309	0.00301224	1.62836	0.00361088	1.78199	5.9e-07	1.68428	5.06e-05	1.70098	0.000828626	-1.2457	0.849559	-1.09741	0.896931
MYD88	-1.04758	1	1.6647	0.000531589	1.73051	0.00068843	2.16028	7.94e-17	1.82422	1.43e-06	1.70049	1.33e-05	1.0126	1	-1.18086	0.797788
NRIP1	-1.05014	1	1.80635	7.13e-05	1.50614	0.0277106	1.69988	8.53e-08	1.59362	0.000556356	1.69948	3.25e-05	1.59446	0.203296	1.12842	0.901074
SPR	-1.06165	1	2.27724	7.25e-11	2.24006	4.52e-07	2.21329	2.38e-19	2.01723	3.32e-06	1.69847	0.00196864	1.37615	0.725479	1.22903	0.715296
BACH1	1.04851	1	1.84072	0.000669673	1.70239	0.000909338	1.84053	1.18e-11	1.9911	1.57e-09	1.69618	3.68e-05	1.13337	0.973213	1.12054	0.857956
ENPEP	1.01158	1	1.73523	0.00325992	2.05198	0.000309401	1.8321	3.01e-06	1.86344	0.000738835	1.69317	0.0038883	1.2466	0.967678	1.40491	0.611699
UBE2Z	1.02164	1	1.77939	1.98e-05	1.70788	0.000440095	1.91731	4.68e-14	1.78393	2.1e-07	1.69177	1.24e-06	1.10675	0.995898	1.17496	0.787345
CFLAR	1.05094	1	1.96332	2.71e-07	1.61266	0.00227395	1.61633	4.14e-08	1.64169	1.08e-05	1.68864	9.88e-07	-1.12258	0.975448	-1.14929	0.826145
BAZ2A	-1.00622	1	1.62717	0.000460347	1.74126	0.000225057	1.7021	9.51e-10	1.84908	1.65e-08	1.68768	9.51e-07	1.09004	0.999876	-1.0112	0.993531
AKAP7	-1.02718	1	1.86474	3.22e-05	2.07108	6.26e-06	1.6713	0.000199557	1.72244	5.5e-05	1.68725	0.000430219	-1.24896	0.886186	1.10426	0.882937
ZFP57	1.01233	1	2.09338	4.36e-08	1.70604	0.000986832	2.31202	1.28e-19	1.72086	1.7e-05	1.68087	1.87e-05	-1.13891	0.980446	-1.44498	0.544086
H3F3C	1.13119	1	1.6747	0.000147472	1.513	0.0110566	1.80886	2.8e-12	1.59396	3e-05	1.67836	9.21e-07	1.06357	1	1.05636	0.939307
NUP54	1.08452	1	1.86211	4.69e-05	2.05697	8.9e-06	1.97187	9.35e-12	1.92159	6.23e-07	1.67457	7.09e-05	-1.05694	1	1.1695	0.805962
RNF19B	-1.09804	1	2.70655	8.81e-07	2.19847	6.49e-05	1.63413	2.58e-07	1.93247	8.81e-09	1.67341	5.21e-06	1.12006	1	1.64068	0.496271
ZFHX4	1.10946	1	1.72332	0.000653693	1.51866	0.040401	1.7385	3.04e-07	1.77192	6.84e-05	1.67264	0.000211053	-1.27633	0.859341	-1.12689	0.868398
USP33	-1.01097	1	1.78779	8.04e-05	1.61312	0.00695782	1.9009	5.86e-11	1.78032	9.92e-06	1.67215	4.41e-05	-1.02987	1	-1.09388	0.902102
POMP	1.01389	1	1.86369	3.13e-06	1.50583	0.0142913	1.6987	1.63e-09	1.65271	1.08e-05	1.67041	2.81e-06	1.06782	1	1.03732	0.962353
KDM3A	-1.01835	1	1.95245	6e-07	1.9296	8.47e-06	1.63501	1.12e-05	1.80467	6.59e-05	1.66606	0.000630016	-1.26343	0.81937	-1.08008	0.916223
WDR44	1.06056	1	1.73794	0.00202295	1.75855	0.0111592	2.53276	6.23e-13	2.06547	6.82e-05	1.66009	0.00547194	-1.11676	1	1.08023	0.927854
POLR2A	-1.03475	1	1.58617	0.000997342	1.55745	0.0057849	1.65469	7.58e-09	1.46408	0.00120633	1.65767	2.41e-06	1.02197	1	-1.06878	0.931412
KIAA1033	1.00381	1	2.52432	1.87e-12	2.16507	1.13e-07	2.25228	2.93e-20	1.90028	1.84e-08	1.65378	8.21e-06	1.17177	0.958357	1.30956	0.647602
STARD5	1.46727	1	2.47841	2.26e-05	2.21461	0.00175011	1.75176	3.31e-07	1.81728	6.69e-07	1.65304	0.000877469	1.48809	0.426475	1.73262	0.398109
SH2B3	-1.12224	1	1.6392	0.000785954	1.70976	0.000948182	1.87291	1.18e-09	1.85296	5.4e-07	1.65243	3.33e-05	1.0554	1	-1.01136	0.993773
DCUN1D4	1.05773	1	1.57063	0.00218863	1.80202	0.000140566	1.70519	3.64e-09	1.63375	3.49e-05	1.65043	8.57e-06	1.17479	0.947928	1.44034	0.53161
ERN1	1.16987	1	2.14186	2e-08	1.74703	0.00027472	1.71346	1.61e-06	1.83903	1.3e-07	1.64508	1.02e-05	1.16234	0.958557	1.26181	0.693771
AUH	1.05732	1	1.80462	2.6e-05	1.55149	0.0104259	1.6847	1.82e-08	1.61376	0.000105769	1.64228	2.02e-05	1.03189	1	1.1431	0.828835
ABHD15	-1.03028	1	1.73899	8.73e-05	1.92424	1.4e-05	2.09347	7.39e-17	1.87608	4.58e-08	1.63987	1.34e-05	1.14092	0.967678	1.29762	0.662419
ZCCHC24	1.03306	1	2.09797	5.56e-08	1.96167	1.72e-06	1.8455	7.89e-09	1.7274	2.25e-06	1.63945	2.81e-06	1.14882	0.970102	1.34785	0.603078
ATP10D	-1.05143	1	1.5491	0.00278952	1.63954	0.00210968	1.73924	6.28e-10	1.67694	9.63e-06	1.63747	1.3e-05	1.29828	0.647156	1.2097	0.746214
IGFBP7	1.01603	1	1.65089	0.000229317	1.60618	0.00212383	1.5354	7.78e-07	1.51394	0.000241648	1.6329	3.11e-06	1.02744	1	-1.0589	0.942544
PNPLA8	1.00549	1	1.78711	2.39e-05	1.7108	0.000515792	1.77546	7.18e-11	1.75857	6.34e-07	1.62566	1.3e-05	1.27244	0.717125	1.38808	0.56914
PHF11	-1.03587	1	1.61766	0.00261154	1.67768	0.00397377	1.86499	5.82e-10	1.75832	4.18e-05	1.62069	0.00029765	-1.01073	1	1.03857	0.962716
STOM	1.02182	1	1.80944	0.00421832	1.82425	3.49e-05	1.53251	1.07e-06	1.37691	0.00801524	1.62031	5.5e-06	-1.00801	1	1.34742	0.603078
FAM129A	-1.07253	1	1.57953	0.00117865	1.60879	0.00248589	1.75306	8.5e-11	1.74659	5.15e-07	1.61096	1.22e-05	-1.03561	1	1.03249	0.968242
DNPEP	1.03945	1	1.88923	2.84e-06	1.76024	0.000241143	1.82323	1.52e-11	1.74499	1.48e-06	1.60899	2.59e-05	-1.02643	1	1.01992	0.979165
MBL2	-1.02101	1	1.50433	0.00398802	1.80544	4.06e-05	1.6695	1.5e-09	1.69048	1.14e-06	1.60474	6.82e-06	1.36924	0.457159	1.26177	0.705285
NUP153	-1.02066	1	1.66833	0.000239574	1.8517	3e-05	1.73347	3.3e-10	1.81825	7.19e-08	1.59939	2.03e-05	1.18198	0.936188	1.27644	0.67889
DDX19B	1.05314	1	2.29029	5.36e-08	1.62233	0.00227999	1.96985	3.7e-15	1.60329	4.58e-05	1.59248	2.6e-05	1.13802	0.967678	1.29012	0.665634
C7orf65	1.07742	1	1.95047	1.91e-06	1.95256	1.49e-05	2.02733	4.84e-14	1.6902	4.12e-05	1.59021	0.000181608	1.0028	1	1.01497	0.984504
COIL	1.00219	1	1.50507	0.0145385	1.50537	0.0364176	1.74014	8.53e-08	1.66778	0.000231797	1.5824	0.000697898	1.01147	1	-1.03341	0.974428
CHMP4C	1.01492	1	1.61611	0.00825981	1.84366	0.00219212	1.69468	0.00208956	1.49494	0.0314817	1.57999	0.00670052	1.12706	1	1.35067	0.647217
CCDC109B	-1.05338	1	1.56911	0.00784843	1.50596	0.0443281	1.66443	3.98e-06	1.70911	0.000429156	1.57996	0.00180206	-1.21159	0.958357	-1.15244	0.844194
UBR2	1.00119	1	1.83701	4.39e-06	1.76722	0.000112105	1.81975	1.98e-12	1.66031	4.69e-06	1.57849	2.29e-05	-1.10167	0.998192	-1.12743	0.854433
TMEM19	1.06967	1	2.38284	3.58e-10	2.10594	1.3e-07	1.96202	3.63e-15	1.58567	6.14e-05	1.57647	0.0004689	1.01474	1	1.38408	0.56914
TAF8	1.13145	1	1.91904	2.12e-06	1.86567	4.3e-05	1.65208	7.68e-08	1.52598	0.000811139	1.57465	0.00011393	-1.01727	1	1.0624	0.932939
CD47	-1.01057	1	2.12118	8.29e-09	1.94705	3.51e-06	1.69636	1.28e-09	1.6562	7.65e-06	1.57347	3.56e-05	1.03504	1	1.06722	0.925876
YES1	1.01463	1	1.53466	0.0054766	1.66753	0.00261482	1.68934	3.42e-08	1.74436	6.6e-06	1.57261	0.000195994	1.01637	1	1.36042	0.605289
CGGBP1	-1.02091	1	1.76277	4.04e-05	1.57241	0.00631474	1.53277	4.37e-06	1.59493	0.000115983	1.56912	0.000102431	-1.03894	1	1.11582	0.866225
FUT6	1.0538	1	1.72946	0.000118826	1.66911	0.00167124	1.79834	2.9e-10	1.50512	0.00181898	1.56481	0.000251459	1.03105	1	-1.10316	0.888336
COX6B2	1.04681	1	1.56039	0.00962386	1.59721	0.01999	1.9627	4.53e-09	1.69356	0.00156876	1.5646	0.00622278	1.03857	1	-1.35301	0.752939
UGCG	-1.04527	1	2.05256	0.0152049	1.88994	0.00255334	1.71279	0.00107196	1.60992	0.00530999	1.55984	0.00554623	-1.02798	1	1.32087	0.679001
PPP2R2A	1.07924	1	2.04048	2.43e-07	1.59432	0.00639243	1.42133	0.000374467	1.52626	0.000915371	1.5588	0.000213745	-1.00811	1	1.09756	0.886451
NSMCE4A	1.10373	1	1.79394	0.00019848	1.50467	0.0452433	1.65652	3.67e-06	1.56319	0.00306444	1.55765	0.00189121	-1.09247	1	1.05668	0.943446
ABI1	-1.00708	1	1.51657	0.00565883	1.5674	0.00801462	1.56771	2.01e-06	1.48754	0.00182833	1.55639	0.000189177	-1.06269	1	-1.08125	0.91549
FGD4	-1.07679	1	1.76518	5.05e-05	1.57064	0.00764169	1.47177	5.21e-05	1.51901	0.000964926	1.55524	0.000196857	-1.01279	1	-1.05698	0.946671
PIGZ	1.00447	1	1.74054	0.00247192	1.76341	0.00694746	2.36242	1.72e-11	1.68658	0.00197144	1.55435	0.0289691	1.01598	1	-1.02133	0.984967
CNN3	1.04562	1	1.98988	1.17e-05	1.78946	7.3e-05	1.92621	7.76e-15	1.62483	1.31e-05	1.55312	4.79e-05	1.04086	1	1.16783	0.794464
STK3	1.0259	1	2.01913	3.89e-06	1.62374	0.0145798	1.85493	2.44e-08	1.44371	0.0313275	1.55106	0.00394358	1.08882	1	1.12594	0.866181
FAM108C1	1.14904	1	1.77286	0.000156174	1.56229	0.0177721	1.63377	0.000564585	1.52671	0.00193478	1.53986	0.000846184	1.02745	1	1.1258	0.854369
PHF1	-1.07678	1	3.17645	2.73e-08	2.07466	1.36e-05	1.91142	5.51e-12	1.6628	0.00331809	1.53548	0.0071008	-1.17855	0.950598	-1.17457	0.836609
ACVR1	-1.00434	1	1.54798	0.0103505	1.53759	0.0285251	1.30407	0.0222511	1.65084	0.000384238	1.52755	0.00193216	-1.09654	1	1.00955	0.990156
RUSC1	1.05632	1	1.85376	7.7e-06	1.52252	0.0156359	1.64019	1.29e-07	1.47727	0.00245297	1.52502	0.000440795	1.07084	1	-1.10153	0.888421
LMLN	1.14348	1	1.77228	0.000221919	1.59281	0.0141072	1.24045	0.0691553	1.47687	0.00791157	1.51494	0.00182943	1.07916	1	-1.08504	0.931525
IER2	-1.01025	1	2.25018	0.00224092	1.84519	0.000153205	1.95433	0.00133049	2.21939	2.99e-05	1.51378	0.0312486	-1.05184	1	-1.21291	0.869962
SLC2A13	-1.07284	1	2.34236	4.97e-08	2.04878	7.62e-05	1.76744	1.53e-07	1.54932	0.00444785	1.51141	0.0036455	-1.16222	0.990189	1.23548	0.741292
GTF2H1	-1.01831	1	1.6854	0.000209998	1.50879	0.0178493	1.57074	1.37e-06	1.5688	0.000257479	1.50556	0.000562607	-1.07406	1	1.05119	0.946312

## Sheet: S8c Table
(c) High dose only (n=468)
Gene name	Pre-Tx		20 mg wIFN-a				100 mg wIFN-a						Follow-Up
	Week -3		Week 0		Week 3		Week 7		Week 11		Week 15		Week 19		Week 23
	FC	FDR	FC	FDR	FC	FDR	FC	FDR	FC	FDR	FC	FDR	FC	FDR	FC	FDR
PLA2G2A	-2.10481	1	1.55075	0.417405	-1.8058	0.445063	2.70478	0.0431814	7.30454	0.0632403	11.228	0.0461316	1.05579	1	-4.7983	0.762514
CXCL9	-1.29209	1	1.85037	0.109636	2.20645	0.278481	4.50746	0.0127869	11.0439	0.0159972	10.3489	0.00931882	-1.04332	1	-1.72704	0.880951
FAM13C	1.85278	1	2.5145	0.257943	1.40005	0.731518	6.75758	4.93e-08	5.54518	3.37e-06	7.52645	1.23e-07
POLQ			-1.21899	0.846186	2.19827	0.266873	1.87943	0.127922	4.49703	0.00233012	7.0674	5.56e-05
PDCD1	-1.07279	1	-1.10205	0.887073	1.12763	0.834521	1.392	0.415275	5.15007	0.0591469	6.86331	0.00620797	1.21719	1	-1.75804	0.825577
FOXM1	1.06788	1	-2.00493	0.0658153	1.65217	0.167153	1.38213	0.450736	3.48245	0.0631397	6.43677	0.000748722	2.06348	0.967678	-1.96641	0.759502
MELK	1.00848	1	1.05339	0.940572	2.03931	0.0667881	2.1344	0.00546167	4.30512	0.0073605	6.10834	4.14e-05	1.4792	1	-1.62404	0.787016
STK39	-1.5671	1	1.57643	0.646976	2.68848	0.350001	4.26836	0.119015	4.19148	0.042069	5.88738	0.0145702	1.11502	1	-1.24455	0.787345
BUB1	-1.0839	1	-1.6999	0.103165	1.69796	0.173803	1.20609	0.644511	3.18064	0.0587458	5.66129	0.000265336	1.42535	0.998232	-2.08949	0.741292
SLFN12L			2.42224	0.311476	3.03122	0.273461	3.30895	0.0222511	4.70326	0.0291672	5.57044	0.00313888
TTK	-1.04908	1	-1.93624	0.0568772	1.27873	0.630169	1.23255	0.657169	3.10064	0.0305987	5.51649	0.00107127	2.00669	0.936188	-1.51263	0.777497
CCNB2	1.11581	1	-1.73557	0.0747756	1.64571	0.146013	1.38403	0.377128	3.40094	0.0308038	5.49465	0.00029765	1.48455	0.995898	-1.91076	0.790053
SCIN	1.17579	1	1.38565	0.697229	1.58688	0.53628	1.90289	0.0755472	3.33173	0.0438457	5.45842	0.000630016	-1.28526	1	-3.34776	0.807378
TOX	1.11274	1	1.36479	0.345355	1.52276	0.26078	1.65878	0.0304954	3.77742	0.0653014	5.44319	0.00442342	1.04806	1	-1.92941	0.749059
S100A4	1.04464	1	1.69556	0.090749	1.20185	0.785503	2.20599	0.00674488	3.53837	0.0149442	5.40611	0.029539	-2.21255	0.886186	-3.6126	0.621109
CENPE	-1.43131	1	-1.47032	0.586589	1.67116	0.477161	1.84049	0.10826	3.26287	0.0564865	5.40542	0.000830615			-2.1207	0.706425
CENPT	-1.02172	1	-1.79591	0.135586	1.54489	0.367116	1.14823	0.699434	2.84725	0.0371931	5.351	0.0013042	2.12916	0.89019	-1.46303	0.845552
KIF23	-1.04764	1	-2.09896	0.10891	1.58783	0.438065	1.22402	0.623932	3.23449	0.0508511	5.24039	0.000844397			-1.71269	0.71381
DSCC1			-2.35683	0.318455	2.28852	0.352642	1.82748	0.219915	5.18144	0.00331782	5.07552	0.00617072
CCL4L1	1.26655	1	2.2479	0.105645	1.76047	0.341366	1.88185	0.0666595	3.19643	0.12537	5.03255	0.00386254	-1.2248	1	-1.6676	0.763041
GNA14	-1.04883	1	1.33163	0.653377	2.05616	0.0881546	3.08539	0.0001903	3.9881	1.98e-05	4.92112	6.5e-13	1.73098	0.955582	2.02726	0.501002
FAM54A	1.20989	1	-1.4474	0.62187	1.06412	0.953272	1.11607	0.826791	3.08083	0.0341862	4.82764	0.00563986			-1.77684	0.741292
KIF4A			-1.94012	0.316491	1.4093	0.716563	1.13056	0.821525	2.73673	0.177726	4.82694	0.00525572
SPC25	-1.20283	1	-2.1331	0.152849	1.65019	0.429095	1.45623	0.281078	2.53886	0.0632173	4.80109	0.000792942			1.04944	0.98197
PLAG1	1.02474	1	2.05395	0.138002	2.56134	0.076257	2.61256	0.00868017	4.06906	0.0027962	4.68764	0.000213221	-1.44529	1	-1.5166	0.751116
BUB1B	1.08719	1	-1.64332	0.227469	1.67634	0.259574	1.47038	0.281078	3.5635	0.0110482	4.63879	0.00483557	2.32953	0.922592	-1.63703	0.790053
CCNE2	1.19687	1	1.20785	0.751526	2.18627	0.109318	2.34727	0.00191664	3.43412	0.00030887	4.62764	4.31e-06	-1.2776	1	-2.00874	0.550533
GIMAP1	1.14103	1	1.54948	0.232283	1.62422	0.201896	1.77445	0.010632	3.67406	0.000271402	4.51742	8.47e-07	1.36578	0.966919	-1.22114	0.839145
C21orf7	-1.08038	1	1.31479	0.692551	1.6603	0.293515	2.82304	0.0367835	3.27835	0.00102804	4.46072	2.59e-11	1.58606	0.967678	1.95396	0.542126
AURKB	1.70065	1	-1.39787	0.432697	1.55156	0.319151	1.45712	0.119037	2.94172	0.0309352	4.42553	0.000718859	1.85873	0.928424	-1.87973	0.693771
RAD54L	-1.12124	1	-1.94731	0.217755	1.40752	0.632177	1.27805	0.491245	2.88815	0.0613461	4.33615	0.00051369	1.60062	0.998232	-1.29697	0.928562
CENPW	1.12891	1	-1.13051	0.86826	1.29061	0.734268	1.38241	0.397375	2.89743	0.014731	4.3127	0.00274486	1.55283	0.998232	-1.26546	0.884944
RAD51AP1	1.06301	1	-1.0386	0.981905	1.92337	0.406446	1.85002	0.133414	2.69657	0.0568956	4.30976	0.00247067
CD80			2.41223	0.0640822	1.91133	0.396452	2.76597	0.0123372	4.55349	0.00384119	4.17448	0.00856376			-1.94504	0.673344
TRAIP	-1.00436	1	-1.38507	0.563958	1.44053	0.559463	1.52988	0.204367	2.89905	0.0183745	4.16489	0.000999059	-1.18192	1	-2.03797	0.597291
CDCA5	-1.01747	1	-1.92778	0.0569388	1.48913	0.394862	1.37462	0.411118	2.70982	0.0509108	4.14945	0.000589418	1.29019	1	-1.27587	0.916223
KNTC1	-1.19297	1	-1.25768	0.631019	1.88184	0.111631	1.92582	0.0225638	3.14668	0.0792322	4.10893	0.00116057	1.58715	0.969119	-1.75232	0.777784
SUSD3	-1.04347	1	1.25616	0.738628	2.2224	0.174301	1.85109	0.117991	3.8739	0.0106309	4.00904	9.39e-05	1.41118	0.999876	-1.56871	0.71381
NR4A2	2.23164	1	1.0634	0.918981	-1.0637	0.937898	1.57464	0.230527	3.70816	0.03521	4.00405	0.0203021	-1.25983	1	-2.26835	0.677245
CD38	1.00251	1	1.35184	0.479518	1.23116	0.676669	1.38559	0.351625	3.1721	0.0512925	3.9496	0.0263174	-1.10746	1	-2.33451	0.673344
PRC1	1.07205	1	-1.29928	0.394577	1.45515	0.250992	1.22044	0.540636	2.68354	0.0339264	3.94409	0.00185609	1.17453	1	-1.58178	0.684488
FCGR1A	-1.64436	1	2.06153	0.132801	1.1864	0.791208	2.18005	0.00167434	1.918	0.0677749	3.86846	0.0185727	-1.41976	0.999876	-1.49382	0.845815
FCRL3	1.05722	1	2.13927	0.106623	2.0982	0.253804	2.64725	0.0050555	3.49648	0.0159752	3.85887	0.00244386			-2.52047	0.562679
HIVEP3	-1.11211	1	1.68677	0.298688	2.46482	0.0905221	2.92999	0.00185972	3.9349	0.0091578	3.82121	0.000788011	-1.2429	1	-1.9818	0.755077
GIMAP6	1.14641	1	1.4088	0.285706	1.71463	0.0887386	1.54864	0.0890535	2.82668	0.00019339	3.81334	1.99e-09	1.32604	0.967678	-1.28564	0.816815
CCL3	1.61148	1	4.05916	0.0908431	2.09539	0.354342	2.70245	0.0305711	4.27955	0.0207659	3.79566	0.0227105			-1.30023	0.901238
RUNX3	-1.0881	1	1.28632	0.436753	1.74195	0.0638666	1.56474	0.0259419	2.85778	0.0434104	3.78631	0.00523295	-1.38262	0.967678	-2.1134	0.59007
TCF19	1.00072	1	-1.55674	0.169171	1.36047	0.240256	1.30726	0.399616	2.61766	0.0186311	3.7783	0.000678279	1.21064	1	-1.7716	0.699393
GIMAP8	1.30174	1	1.62248	0.13935	1.65753	0.117414	1.67966	0.0202038	2.82843	1.46e-06	3.76011	1.49e-10	1.3206	0.972828	-1.30764	0.808685
CD2	1.21926	1	1.12201	0.874599	1.60006	0.478838	1.24481	0.626132	2.87321	0.0653014	3.75443	0.00627958	1.04156	1	-1.66246	0.764775
TAL2			1.36386	0.714464	1.43577	0.744046	3.50842	0.00284293	2.95864	0.12285	3.72698	0.0377047
GPR171	1.31796	1	1.9094	0.294723	2.27271	0.220844	1.84691	0.125682	2.78699	0.0552242	3.68714	0.0128755	-1.00346	1	-1.56041	0.763491
SLITRK3	-1.06227	1	1.86182	0.257494	2.19052	0.0979908	2.89458	0.0158707	3.19402	0.00413068	3.68342	0.00220106	2.03771	0.821699	1.50901	0.707738
SYTL3	1.0287	1	1.17715	0.722887	1.50534	0.329278	1.67321	0.0282042	2.86207	0.0326933	3.66671	0.00305804	1.03615	1	-1.71911	0.717308
ZNF296	-1.03951	1	1.52223	0.506483	1.78113	0.426344	2.21523	0.0518286	2.62598	0.0824895	3.66171	0.00296802	-1.66181	0.979742	-2.01583	0.562679
APOBEC3H	-1.0012	1	1.13158	0.823465	1.24955	0.696557	1.51214	0.163969	2.49375	0.0557191	3.5821	0.00219658	1.22828	1	-2.14916	0.691669
HCN2	-1.12429	1	-1.45753	0.315883	1.51447	0.275397	1.46484	0.347125	3.77576	0.000174937	3.53859	3.78e-05	1.11957	1	-1.11993	0.96613
IL21R	1.07891	1	1.28587	0.38854	1.33407	0.35393	1.54121	0.0286482	3.2223	0.0541545	3.53215	0.00379204	-1.31441	0.9909	-1.80558	0.632522
DCK	-1.0761	1	-1.28498	0.548835	1.46252	0.390743	1.39888	0.188499	2.48703	0.00273822	3.51692	0.000122271	1.01834	1	-1.39131	0.771807
KIAA0748	1.03396	1	1.09119	0.887073	1.28704	0.682179	1.6937	0.0737993	2.68325	0.103257	3.50823	0.0385542	-1.14975	1	-1.98503	0.542427
CHTF18	-1.19509	1	-2.30678	0.160493	1.01245	0.992644	-1.10038	0.889028	2.21978	0.16622	3.50415	0.0329791			-1.81904	0.759194
C7orf29	-1.16171	1	1.43756	0.20919	1.5921	0.155506	2.32032	0.000385005	3.20024	1.4e-05	3.49576	2.95e-07	-1.04811	1	-1.63656	0.696038
FER1L6			3.21668	0.156996	2.11148	0.395406	3.34467	0.0111022	5.13567	0.00639139	3.49423	0.0260183
SPNS3			1.64644	0.491114	1.64791	0.578258	1.83244	0.200207	1.81986	0.511945	3.47008	0.0214008	-1.6253	0.990257	-1.86957	0.816815
DUSP2	1.00637	1	1.43172	0.288808	1.48913	0.347607	2.01804	0.00372168	2.7431	0.0809013	3.46269	0.0126623	-1.38609	0.969119	-1.95675	0.68441
CENPA	1.10162	1	-1.29127	0.646049	1.56654	0.413676	1.35555	0.382401	3.27139	0.0131492	3.4346	0.000257479	2.2217	0.910402	-1.30606	0.875172
OCM	1.85222	1	2.24199	0.0822581	2.01369	0.275397	3.09036	2.97e-05	2.86351	0.0119108	3.43081	0.00222972	1.82423	0.936218	-1.03263	0.993509
PLAT	1.11252	1	1.40042	0.103366	1.15817	0.738411	2.27284	3.19e-12	3.28298	3.47e-18	3.40496	4.12e-20	-1.26636	0.953953	-1.25785	0.76904
CASC5	-1.02713	1	-1.29284	0.528188	1.71477	0.164553	1.70023	0.0128493	2.52749	0.00766758	3.33877	0.0015199	1.30836	0.998232	-1.07033	0.967038
SEMA4A	-1.1085	1	-1.1493	0.753755	1.56616	0.31307	1.06452	0.889028	1.81078	0.321113	3.33676	0.024131	-1.12972	1	-2.13287	0.646772
TBX21	1.20039	1	1.70076	0.0574992	1.72302	0.128604	1.83992	0.0102196	3.09945	0.0180007	3.33189	0.000425286	-1.29673	1	-2.2685	0.539391
ERCC6L	1.04018	1	-1.40983	0.631156	1.42075	0.650093	1.59834	0.209951	2.76546	0.0292439	3.32313	0.0145277			-1.46897	0.826114
CDC45	-1.06028	1	-1.71574	0.133922	1.30225	0.612183	1.20111	0.595815	2.32666	0.0241917	3.32285	0.000147311	1.36225	1	-1.29889	0.853653
KIF15	1.20608	1	-1.94366	0.227988	-1.07125	0.959624	1.03512	0.945531	2.05648	0.233356	3.32191	0.0264291			-1.97872	0.676137
PTPN7	1.21436	1	1.27061	0.452302	1.4699	0.255648	1.65533	0.0126839	2.80573	0.0461183	3.29986	0.0225287	-1.06776	1	-2.09155	0.670815
CD6	1.10915	1	1.15044	0.75554	1.24548	0.634854	1.35157	0.370354	2.49057	0.151912	3.26567	0.0481925	-1.55255	0.980446	-2.40523	0.646772
CD5	1.00121	1	1.15102	0.809704	1.15574	0.840869	1.31043	0.435909	2.21557	0.280606	3.25306	0.00127422	-1.16313	1	-2.15504	0.615515
SH2D4B	-1.27722	1	2.06575	0.341358	1.57446	0.646097	1.37162	0.586329	2.34184	0.218772	3.23835	0.0456407
NDC80	1.15619	1	-1.41564	0.331248	1.61103	0.187777	1.08689	0.788079	2.47642	0.0346671	3.23394	0.00883658	-1.13964	1	-1.26724	0.810424
ASCC3	-1.11503	1	1.08146	0.768774	1.37787	0.126185	2.27172	5.61e-08	2.94968	2.28e-13	3.19139	1.18e-12	1.0152	1	1.2172	0.746214
NCAPG	1.02642	1	-1.19602	0.63599	1.2234	0.607922	1.26098	0.342362	2.46667	0.0198339	3.17935	0.00166246	1.17885	1	-1.18442	0.870798
TACC2	1.00022	1	2.43258	0.551582	-2.54708	0.498579	2.14858	0.0233089	2.09186	0.245372	3.16401	0.000412893	-1.49171	1	-1.28557	0.851349
NTNG2	1.09052	1	1.40194	0.639923	1.30043	0.765227	1.77157	0.17887	2.2624	0.244781	3.16057	0.00804014	-1.03707	1	-1.63522	0.740384
ZNF311	1.15943	1	1.37706	0.254953	2.01824	0.161268	2.22453	5.53e-06	2.61268	0.000135632	3.12311	7.22e-06	2.35003	0.35359	-1.15421	0.934414
MS4A1	1.39666	1	1.55352	0.258001	1.7428	0.306672	1.54279	0.173198	1.8688	0.164111	3.10628	0.000353438	-1.34037	1	-2.32811	0.526613
ARHGAP11	1.07618	1	-2.39338	0.0925489	1.48823	0.610576	1.31605	0.488973	3.33334	0.106835	3.08779	0.0223538	-1.00246	1	-1.61844	0.826986
MYBL2	1.23696	1	-1.68402	0.227452	1.56619	0.404168	1.28711	0.452641	2.15076	0.269781	3.07283	0.0147926	1.17486	1	-1.15563	0.957547
MND1	-1.11194	1	-1.35498	0.567609	1.64973	0.365914	1.02581	0.952506	1.86979	0.133874	3.05114	0.00290343	1.10248	1	-1.00182	1
CD226	1.04155	1	1.05077	0.947192	1.75487	0.309729	1.42735	0.285556	3.19026	0.0215058	3.04825	0.044625	-1.02434	1	-1.86876	0.730084
GPR18	1.01751	1	-1.09461	0.884445	1.51873	0.451475	1.28696	0.501526	2.29416	0.0621742	3.01267	0.0181789	-1.38234	0.999876	-2.36985	0.562679
EMILIN2	1.03317	1	1.70254	0.114239	1.13932	0.841279	2.0634	0.000351251	3.06922	0.00167936	3.0043	0.000729285	-1.42547	0.967678	-1.65224	0.850626
RAPGEF3	1.16704	1	1.21941	0.582491	1.35579	0.362998	1.91137	0.00015872	2.75034	5.38e-05	3.00286	0.0030306	1.01124	1	1.01693	0.986872
SESTD1	1.02216	1	1.36268	0.245484	-1.03397	0.961087	2.03928	4.98e-05	1.94093	0.00946454	2.99865	0.00908397	-1.51379	0.967678	-1.29449	0.869962
SKAP1	1.03018	1	1.27192	0.636724	1.28377	0.682869	1.56195	0.162307	1.99306	0.0960732	2.9963	0.00279792	-1.48085	0.967678	-2.02706	0.489729
KLRK1	1.47638	1	1.3539	0.53193	1.51657	0.47648	1.79798	0.0716493	2.54076	0.087301	2.99012	0.01962	-1.24773	1	-2.182	0.57303
SERPINE2	1.17067	1	1.95301	0.156307	1.40166	0.619126	2.41676	3.92e-05	2.18653	0.0187566	2.98306	0.00698608	-1.76908	0.936218	-1.04548	0.997704
NCAPG2	-1.02999	1	-1.47059	0.0785457	1.32866	0.317938	1.36917	0.183448	2.43764	0.0471213	2.98085	0.000763838	1.25664	0.986971	-1.48141	0.798315
ADAMTSL1	-1.0045	1	1.45477	0.491114	-1.04052	0.971938	1.30252	0.519658	2.3465	0.0818402	2.9685	0.0100463	-1.24171	1	-1.19286	0.911153
HMMR	1.17884	1	-1.14032	0.798708	1.15336	0.80611	1.21732	0.497332	2.26088	0.0172063	2.95421	0.00296631	1.33645	0.999876	-1.51754	0.735171
NEDD9	1.02462	1	1.31185	0.336282	1.46779	0.167103	1.90592	0.000720344	2.15881	0.00918343	2.93931	0.0427276	-1.14773	1	-1.45757	0.749464
GIMAP5	1.15674	1	1.47368	0.188507	1.52133	0.0940344	1.40658	0.0728626	2.44051	0.000205395	2.93917	2.27e-07	1.14611	0.99946	-1.33018	0.715195
HLA-F	1.08787	1	1.82559	0.0880661	1.8741	0.11849	2.76295	0.000277178	2.82771	2.83e-05	2.93334	2.17e-06	-1.16919	1	-1.59875	0.77037
SP4	1.01484	1	1.04226	0.918062	1.40115	0.25774	2.46744	1.23e-11	2.88997	4.05e-10	2.91957	3.55e-12	-1.22531	0.967678	-1.15291	0.853428
NCAPH	-1.02555	1	-1.37656	0.30309	1.23994	0.602717	1.17151	0.497195	2.12741	0.0437716	2.89504	0.0017028	1.01978	1	-1.54875	0.696915
CCDC111	-1.07196	1	1.73606	0.248433	2.03861	0.245537	2.96918	2.81e-05	3.43496	0.00191891	2.87803	0.00776341	-1.099	1	1.4135	0.797814
DDIT4L	1.85632	1	1.90652	0.68148	-6.87059	0.563979	1.40118	0.523603	2.05966	0.309043	2.8737	0.0248068	1.4692	0.99946	3.27837	0.364985
HS3ST1	1.34067	1	2.31726	0.202599	-1.01075	1	2.31063	0.0188016	2.64486	0.0592223	2.85559	0.0198385			-1.43588	0.806703
NKG7	1.15091	1	1.09031	0.843105	1.3679	0.320303	1.5288	0.0140101	2.67627	0.0494289	2.84997	0.00247134	-1.11266	1	-2.01287	0.655957
TPX2	1.06023	1	-1.1088	0.849777	-1.41941	0.605224	1.20295	0.387561	2.40403	0.0420819	2.83696	0.0270836	1.25983	0.967678	-1.22267	0.848379
KCNN4	1.1374	1	1.75559	0.174144	1.85904	0.0734466	2.27065	0.000402124	2.84814	0.000167723	2.83568	8.75e-05	-1.28292	1	-1.79336	0.608031
DTX3	1.1619	1	1.3052	0.199137	1.31065	0.295052	1.59621	0.0130519	2.16706	0.0107811	2.82935	0.000708248	-1.21628	1	-1.81033	0.606135
NUF2	1.06886	1	-1.18314	0.530522	1.48285	0.0914643	1.23648	0.392684	2.23353	0.014731	2.82084	0.00016529	1.03908	1	-1.14396	0.863771
CD7	1.10528	1	1.3468	0.309635	1.5277	0.168107	1.5177	0.0309187	2.45358	0.0166021	2.80831	0.000114235	-1.0136	1	-1.31173	0.802257
IL2RG	1.11685	1	1.06774	0.874738	1.01625	0.975482	1.08078	0.765359	1.96327	0.157721	2.80638	0.0256478	-1.11248	1	-1.97291	0.646772
P2RY6	1.21382	1	1.26979	0.535252	1.61344	0.257507	1.65446	0.0522831	1.88543	0.0564928	2.80396	0.00368522	1.25453	0.99946	-1.42089	0.779262
XCL2	1.16815	1	1.66399	0.221961	1.78584	0.0548588	2.04467	0.000143889	2.76752	0.0375006	2.77087	0.0101559	-1.15868	1	-1.62544	0.646772
SH2D2A	-1.07037	1	-1.01233	0.996026	1.47411	0.556574	1.75852	0.0990029	2.80713	0.0777095	2.76069	0.00572604	1.00765	1	-1.63757	0.724648
CXCR3	1.19919	1	1.01976	0.982629	1.34692	0.620545	1.29261	0.462107	2.05816	0.0810827	2.74914	0.0142985	-1.04169	1	-1.85885	0.663526
HCST	1.11422	1	1.14004	0.76742	1.30927	0.543786	1.36723	0.206539	1.83353	0.0543437	2.74854	0.00020144	1.00937	1	-1.74115	0.542427
ARHGAP11	1.07618	1	-2.39338	0.0925489	1.48823	0.610576	1.31605	0.488973	3.33334	0.106835	3.08779	0.0223538	-1.00246	1	-1.61844	0.826986
GPX7	1.05493	1	1.37281	0.231536	1.2483	0.647501	1.79191	0.000812177	2.40653	9.33e-05	2.74308	1.49e-06	1.03776	1	-1.51692	0.605709
ZAP70	1.07641	1	1.12258	0.761766	1.36427	0.403205	1.5063	0.0491304	2.69249	0.0364514	2.73081	0.0012145	-1.09526	1	-1.82491	0.606135
CCDC69	1.20714	1	2.25546	0.177433	-1.03858	0.982012	1.8773	5.59e-05	2.41127	1.91e-05	2.72808	2.97e-05	-1.02754	1	-1.07305	0.960756
MCM5	-1.13604	1	-1.61519	0.129705	1.20409	0.500845	1.19521	0.502797	2.20765	0.0323934	2.71668	0.00057703	1.279	0.990996	-1.52112	0.797811
CKAP2L	2.14347	1	-1.32136	0.593951	1.846	0.132933	1.1991	0.654476	2.52541	0.0356013	2.71366	0.0307263	2.3537	0.936188	1.39857	0.867548
NXF3	1.00171	1	1.48841	0.394577	1.06441	0.938359	1.5736	0.141555	1.76945	0.264979	2.70709	0.0313882	-1.29266	1	-1.11992	0.927004
SASS6	1.13624	1	1.05384	0.953298	1.24746	0.770103	1.25826	0.5571	1.81276	0.221637	2.70706	0.0117589	-1.30413	1	1.18004	0.902916
RAC2	1.01725	1	1.09027	0.823116	1.16848	0.588357	1.41876	0.0334275	2.41424	0.0344792	2.70213	0.00230533	-1.03851	1	-1.95238	0.59007
TRPM2	1.05762	1	1.28828	0.367152	1.30828	0.46226	1.72774	0.00345054	2.37038	0.00197571	2.69179	1.9e-06	-1.01088	1	-1.80087	0.598644
XCL1	1.2406	1	1.65457	0.151362	1.57748	0.258288	2.04455	0.00168825	2.8632	0.0416391	2.67574	0.0166648	-1.10344	1	-1.89267	0.638157
CMKLR1	1.11639	1	1.43878	0.215581	1.58043	0.0844602	1.7933	3.44e-05	2.57928	0.000781026	2.66841	3.78e-07	1.09708	1	-1.17012	0.937604
NAB2	1.2533	1	-1.23718	0.651314	-1.14546	0.760445	1.16081	0.693696	2.72515	0.0177911	2.66483	0.00138862	-2.46013	0.947928	-1.87003	0.757298
KIF11	1.10214	1	-1.17769	0.60499	1.34856	0.346623	1.34059	0.0805195	2.21562	0.0252983	2.66457	0.00281998	-1.08999	1	-1.21522	0.794407
CHI3L1	1.6222	1	1.12535	0.808327	1.14405	0.722673	1.21288	0.464665	1.8235	0.163811	2.64839	0.00977248	-1.30723	1	-2.35391	0.646772
ESCO2			-2.13137	0.227708	1.22232	0.846846	1.12964	0.788158	2.28767	0.117308	2.645	0.0452568	1.5776	0.991986	-1.15271	0.952643
DBNDD2	-1.02669	1	2.23799	0.0738876	-1.08584	0.948417	1.99086	4.37e-05	2.27852	0.00142564	2.63719	1.26e-07	-1.31684	0.998232	-1.68271	0.730239
DOPEY2	1.53502	1	1.35385	0.519854	2.48038	0.146133	1.6156	0.200225	2.51803	6.58e-06	2.63173	0.00058851	3.11946	0.349385	2.62654	0.496271
PTPRE	1.21743	1	1.26518	0.606952	1.31377	0.51453	1.52557	0.0035293	2.14798	0.0184873	2.61107	0.0216722	-1.46097	0.967678	-1.65756	0.735388
ARHGAP25	1.12266	1	1.31924	0.32817	1.46687	0.156802	1.56974	0.0145381	2.06303	0.01006	2.60386	0.000893777	-1.14609	1	-1.57637	0.727539
KIAA0101	1.00747	1	-1.3608	0.213403	1.37076	0.275397	1.18623	0.550957	2.0026	0.0392004	2.59169	0.00894176	1.06053	1	-1.60852	0.544283
HMGB2	1.10692	1	-1.38263	0.118025	1.13237	0.702663	1.10198	0.668299	1.89939	0.102874	2.54544	0.011678	-1.07982	1	-1.41666	0.741292
PLEK	1.11585	1	1.48283	0.275075	1.51636	0.347734	1.71755	0.00442439	2.54105	0.0489566	2.53521	0.00579595	-1.50333	0.998232	-2.06994	0.696038
MYOF	-1.03741	1	1.43902	0.124461	1.10384	0.855172	1.53735	0.000695146	2.13815	0.023397	2.53199	0.0400278	-1.25384	0.975017	-1.64959	0.776218
SPDYA	1.05459	1	1.89345	0.0604642	1.90862	0.106175	2.2496	0.000638791	2.15735	0.0215378	2.5248	0.00174462	-1.65955	0.877513	-1.39949	0.712097
TMEM194A	-1.07184	1	1.02203	0.956095	1.53493	0.0757053	1.57825	0.000291302	2.57986	0.000731	2.51738	0.000155597	-1.08584	1	-1.06815	0.941831
PLEKHO2	1.20311	1	1.26999	0.364399	1.60677	0.0525162	1.94869	5.99e-05	2.43259	0.000183061	2.50221	1.66e-05	-1.14392	1	-1.44609	0.825493
MCM8	1.01167	1	1.02582	0.940121	1.21983	0.480727	1.49627	0.00996789	2.41475	1.95e-10	2.50097	5.33e-08	-1.15309	0.973213	-1.12459	0.869962
VRK2	1.06012	1	1.14594	0.738036	1.12578	0.842443	1.27686	0.377576	1.82062	0.0637504	2.48983	0.00548703	-1.37322	0.990917	-2.03488	0.581424
MAP2	1.05346	1	1.19505	0.730709	2.20517	0.157346	1.3917	0.414023	1.81738	0.0330933	2.48358	0.00471168	1.11653	1	1.13226	0.943087
E2F2	1.19854	1	1.0458	0.915975	1.28384	0.48174	1.5096	0.0180069	2.17561	0.00538807	2.48116	1.94e-05	-1.20639	0.998232	-1.70738	0.469304
RNASE6	1.12025	1	1.26828	0.478514	1.38747	0.263049	1.27377	0.342972	1.81499	0.0278202	2.47721	0.00657998	-1.12195	1	-1.69185	0.76904
ZNF710	1.04203	1	1.40109	0.0972693	1.32209	0.312164	1.70191	0.000386981	2.51589	7.35e-07	2.47424	2.94e-06	-1.28782	0.970102	-1.6473	0.663526
GRAMD1B	1.56076	1	1.54202	0.107514	1.30865	0.506204	1.69626	0.0109702	2.22277	0.00445067	2.47175	0.00058851	-1.07797	1	-1.39556	0.826936
ANO5	1.04647	1	2.37439	0.392707	-2.31469	0.615687	1.70853	0.000340773	2.0368	0.00639139	2.47159	9.14e-07	-1.0217	1	1.40809	0.638157
LYL1	-1.04994	1	1.27759	0.665761	1.47306	0.536963	1.95381	0.0469869	2.4324	0.0530016	2.45875	0.024705	1.1373	1	-1.56222	0.715296
MYC	1.48898	1	1.8113	0.0599646	1.41107	0.525667	1.49648	0.0944796	2.10151	0.0955846	2.45525	0.0237974	-1.39319	0.967678	-1.62946	0.67889
RRM2	-1.05654	1	1.21996	0.337997	1.4099	0.0993944	1.29968	0.0677225	2.13975	0.0215158	2.45287	1.32e-05	1.34485	0.720929	-1.09788	0.901238
EOMES	1.51252	1	1.6816	0.227776	1.94266	0.180222	2.64311	0.0453277	2.27864	0.0869504	2.44226	0.0313078	-1.6943	0.948386	-2.39592	0.56914
TMEM51	-1.15601	1	1.27465	0.542879	1.48859	0.324006	1.42295	0.179458	2.14661	0.0207391	2.43977	0.00170959	-1.18386	1	-1.35161	0.776218
ARHGAP30	1.10728	1	1.10701	0.772711	1.29271	0.27981	1.38402	0.0262695	1.98131	0.0215058	2.43453	0.00846092	-1.19455	1	-1.62992	0.673766
SIT1	1.14474	1	1.01694	0.981338	1.35665	0.506226	1.47698	0.138891	1.86227	0.0916475	2.42628	0.00139597	-1.06511	1	-2.00269	0.398109
TBC1D4	-1.11051	1	2.12357	0.201633	-1.76151	0.704109	1.47368	0.00784049	1.98411	0.0283074	2.42173	0.0032076	-1.38605	0.967678	-1.22106	0.813955
MSN	1.06383	1	1.41966	0.0967116	1.55999	0.0830284	1.69551	0.00012235	2.09008	0.000269004	2.42153	3.35e-05	-1.07117	1	-1.362	0.851711
PBK	-1.05225	1	-1.04696	0.933025	1.60965	0.197443	1.22495	0.416604	2.00893	0.0562806	2.41937	0.000195461	1.27749	0.998232	-1.26292	0.837981
CD160	1.25317	1	1.04499	0.955922	1.31627	0.698485	1.20337	0.665641	1.97411	0.188866	2.41152	0.0413209	-1.32928	1	-1.46526	0.764775
CXorf65	1.18307	1	1.00031	1	1.07976	0.940577	1.31873	0.53781	1.72474	0.364699	2.41083	0.0292534	-1.33198	1	-3.04615	0.398109
CD3D	1.12187	1	1.09521	0.823465	1.32264	0.337146	1.30927	0.0964269	2.2742	0.0156179	2.38675	0.0324655	-1.11758	1	-1.53459	0.743105
C4orf46	1.13368	1	1.45584	0.612666	-1.1546	0.882777	1.28548	0.172014	1.90533	0.00585399	2.3824	0.00694601	-1.27827	0.984862	-1.263	0.810865
SLAMF7	1.03491	1	1.36959	0.227802	1.62667	0.078027	1.40989	0.0843727	1.83884	0.0446566	2.38204	0.0191053	-1.34765	0.954367	-1.89449	0.621604
LBP	1.08923	1	1.12944	0.655336	1.37208	0.217373	1.8835	1.66e-05	2.05594	2.52e-09	2.37769	1.99e-18	-1.0626	1	-1.36539	0.69579
NPAS2	1.17376	1	-1.08551	0.882962	-1.13347	0.854443	1.27582	0.559286	1.83011	0.0727232	2.36706	0.012508	3.02139	0.769492	-1.52534	0.785996
LAIR1	1.05359	1	-1.18371	0.769799	1.34132	0.508993	1.56902	0.0654797	1.65681	0.210534	2.36232	0.0394638	-1.56039	0.969119	-1.89564	0.724648
NCKAP1L	1.0938	1	1.35398	0.249888	1.31134	0.322299	1.40474	0.0825419	2.10881	0.0101972	2.36128	0.0023638	-1.07687	1	-1.70614	0.710596
FXYD5	1.04581	1	1.11972	0.736077	-1.03144	0.958726	1.36695	0.092106	1.80563	0.08946	2.36098	0.00644241	-1.0556	1	-1.93833	0.554277
RHOH	1.09473	1	1.1061	0.827382	1.21946	0.683714	1.14831	0.604944	1.40391	0.345953	2.35827	0.00850613	-1.0281	1	-1.64334	0.57303
TSKS	1.08921	1	1.49275	0.180454	1.20043	0.696557	1.7457	0.0177602	2.78238	0.0163934	2.34727	0.0037284	1.02077	1	-1.81029	0.597291
FAM65B	-1.03582	1	1.13266	0.66216	1.07874	0.845817	1.58935	0.00804813	2.10318	6.91e-05	2.34327	2.37e-06	-1.20586	1	-1.85083	0.487823
GALNT12	-1.09695	1	1.08279	0.882998	1.32804	0.558776	1.67523	0.0425546	2.15578	0.0282418	2.34182	0.00348017	1.00246	1	-1.6197	0.640476
LLGL1	1.08561	1	1.38279	0.123257	1.42586	0.160637	2.00839	9.77e-08	2.16777	0.000603143	2.33907	2.68e-06	-1.07261	1	-1.55854	0.553448
CCND2	1.05016	1	-1.26359	0.505227	1.38107	0.431514	1.00841	0.973006	1.71231	0.25958	2.3385	0.045269	-1.02611	1	-1.42879	0.763041
PTK2B	1.01812	1	1.16346	0.617197	1.35057	0.248887	1.45244	0.00216931	1.94458	0.00272945	2.33547	2.39e-05	1.19908	0.986869	-1.3323	0.808685
EGR1	1.82	1	1.89361	0.0505695	1.85768	0.10701	1.71302	0.0746223	1.87587	0.0282085	2.33253	0.000808464	-1.94157	0.876948	-1.18478	0.901074
CCL19	1.26431	1	1.08146	0.870297	1.57822	0.296715	-1.1554	0.780578	-1.01863	0.983313	2.32972	0.0220605	-1.15206	1	-1.45307	0.800072
PREX1	1.07656	1	1.28109	0.298984	1.26936	0.323867	1.53845	0.00112465	2.33661	0.00492503	2.32666	4.98e-06	-1.0468	1	-1.45724	0.700156
GPBAR1	-1.00406	1	1.01603	0.987032	1.10956	0.883334	1.32463	0.409582	2.43683	0.0448009	2.3164	0.0183494	-1.17771	1	-1.32457	0.862763
TRIM59	1.04798	1	-1.56638	0.389438	1.0797	0.930605	-1.01628	0.983468	1.60551	0.304621	2.31513	0.029539	1.02366	1	-1.63673	0.744626
SLC25A24	1.15297	1	1.51323	0.156124	1.48776	0.30653	1.89732	0.0966527	1.82749	0.0970434	2.31359	0.0375477	-1.5482	0.936188	-1.73402	0.671615
IL10RB	1.23945	1	1.32355	0.217961	1.27417	0.378219	1.3835	0.0280397	1.69858	0.0176073	2.31348	0.000504215	-1.27579	0.974763	-1.48394	0.762016
FANCL	-1.06417	1	-1.03016	0.954438	1.18235	0.710514	1.21256	0.4447	1.79891	0.0814524	2.30907	0.010096	-1.83355	0.612592	-1.94392	0.526613
PDE4B	1.26589	1	1.43524	0.141656	1.01494	0.982754	1.53604	0.083708	1.72241	0.014036	2.30819	0.00291996	1.01577	1	-1.5735	0.71381
ATP8B2	1.173	1	1.29998	0.174666	1.16419	0.60369	1.60184	0.000802922	1.89449	0.0049675	2.30699	0.000546285	-1.21321	1	-1.41984	0.76126
CD247	1.25351	1	1.08891	0.834312	1.23613	0.601435	1.31421	0.204285	1.89483	0.0227708	2.30097	0.000552847	-1.06442	1	-1.63573	0.597291
TMEM150C	-1.01958	1	1.45911	0.178072	1.64067	0.104669	1.80302	0.00326847	2.1959	0.00108262	2.29828	0.00547886	-1.08892	1	-1.03218	0.99679
FOXP3	1.09974	1	-1.12318	0.898642	-1.14178	0.893845	1.0907	0.864399	1.81064	0.232303	2.29102	0.031682	1.17504	1	-1.57014	0.729537
CD53	1.14461	1	1.32577	0.237718	1.48662	0.0757053	1.50825	0.0051292	1.96503	0.00199769	2.28727	0.000833051	-1.14679	1	-1.61412	0.699303
FGD3	1.1028	1	1.05927	0.861422	1.12602	0.73448	1.19723	0.351516	1.82726	0.0887988	2.27413	0.0133803	-1.09759	1	-1.92926	0.554277
ODF3B	1.00632	1	1.31577	0.381983	1.14491	0.770847	2.01656	0.0127216	1.93275	0.0277642	2.2643	0.00123239	-1.13159	1	-1.92445	0.530379
LSP1	1.33094	1	1.10736	0.752266	-1.13232	0.776968	1.31916	0.0335774	1.98849	0.0395047	2.25858	0.0393367	-1.32192	0.967678	-1.95649	0.597291
INCENP	1.07823	1	-1.1942	0.555503	1.20156	0.596665	1.25999	0.170199	2.24493	0.00243713	2.25463	0.000874023	-1.07268	1	-1.14273	0.902747
GFRA1	1.13954	1	1.83559	0.0863635	1.03325	0.959734	1.47042	0.214886	1.45616	0.373077	2.2518	0.0339401	1.14719	1	1.31641	0.794407
C15orf23	1.02574	1	-1.7623	0.0666037	1.0481	0.940933	-1.14185	0.610846	1.71604	0.116345	2.24474	0.0106887	1.53664	0.936188	-1.39546	0.724091
CXorf21	-1.09004	1	1.04126	0.928548	1.09804	0.854105	1.01375	0.961867	1.31324	0.378795	2.23872	0.0181649	-1.34189	0.979345	-1.1896	0.847025
C1orf38	1.08955	1	1.22946	0.590356	1.31579	0.370119	1.42882	0.0557738	2.07853	0.0078131	2.23766	0.000232591	-1.21177	1	-1.64945	0.724648
GNA15	1.06266	1	1.19899	0.655075	1.39291	0.467472	1.60719	0.0175326	2.10914	0.00350893	2.23765	2.2e-05	-1.13817	1	-1.62568	0.663526
ASCL4	-1.27383	1	1.25472	0.485193	1.38824	0.317351	2.00666	6.8e-07	2.45997	2.06e-07	2.23751	4.22e-07	-1.13529	1	1.0607	0.944041
SMC4	-1.0673	1	-1.45648	0.0517555	1.16829	0.609786	1.06002	0.744354	1.87305	0.0340763	2.23546	0.014745	1.32447	0.936188	1.00766	0.993509
DOCK10	-1.01723	1	1.25885	0.349817	1.36629	0.269003	1.45548	0.0658607	2.25004	0.0120518	2.23375	0.0456615	-1.28351	0.999876	-1.84882	0.646772
INPP5D	1.01733	1	1.03161	0.941515	1.13495	0.797359	1.28255	0.193053	1.82865	0.0692976	2.22352	0.018585	-1.27148	1	-1.72114	0.721669
LCP2	1.01824	1	-1.1345	0.62895	1.06476	0.8501	1.20115	0.243517	1.71909	0.0244043	2.21845	0.000121015	-1.20283	0.993897	-1.71034	0.605709
LAMP3	1.15236	1	1.21301	0.548536	1.26611	0.429006	1.32318	0.160133	1.75602	0.0253891	2.21094	0.000542729	-1.01643	1	-1.27074	0.854369
HIST1H3C	1.30872	1	1.89678	0.0703066	2.1733	0.0788162	2.39356	0.000753053	2.30574	0.0315135	2.20872	0.0210373	-1.08548	1	1.03125	0.983073
NAIP	1.06733	1	1.19492	0.486656	1.22104	0.481764	1.38461	0.015236	1.95272	0.0060157	2.20751	0.00622227	-1.21778	0.99946	-1.70221	0.600192
TGM1	-1.12873	1	1.02064	0.989664	3.1596	0.170643	1.54862	0.472316	1.68169	0.514563	2.1985	0.0487376	1.04139	1	-1.44762	0.845552
ZNF300	-1.05402	1	1.28575	0.659317	1.55467	0.465923	1.73157	0.0560023	1.92218	0.12216	2.19795	0.0185972	-1.06703	1	-1.04094	0.986565
MYO1G	1.10843	1	-1.03537	0.928548	1.38587	0.210777	1.38448	0.0281025	2.03868	0.0385689	2.19563	0.00846097	-1.01491	1	-1.94045	0.566726
CARD11	1.01376	1	1.17496	0.659317	1.3199	0.404497	1.3202	0.165514	1.96672	0.0143965	2.19451	0.000394123	-1.07721	1	-1.42585	0.819779
NEDD4	-1.14452	1	1.79404	0.0537926	-1.18948	0.885691	1.40385	0.016732	1.7937	0.00864423	2.19373	0.0097068	-1.41255	0.849559	-1.14186	0.871072
PSD4	1.05784	1	-1.05777	0.86312	1.18953	0.563729	1.21478	0.178634	1.76017	0.0465371	2.19318	0.00106208	-1.04474	1	-1.72401	0.460082
CCDC64	-1.1572	1	1.10622	0.854695	1.14424	0.837871	1.1935	0.569051	1.8049	0.0917454	2.19152	0.0067946	1.56667	0.936188	1.07487	0.951227
BTN3A3	1.00047	1	-1.23982	0.43868	1.01619	0.972331	1.28251	0.239835	1.91565	0.0352987	2.19028	0.00133556	-1.04256	1	-1.50717	0.791159
PSTPIP1	1.22311	1	1.24687	0.423347	1.32524	0.369291	1.58086	0.00417123	2.23568	0.00762382	2.18043	0.00129594	1.01714	1	-1.80407	0.542427
STIL	1.04135	1	1.36027	0.237718	1.41879	0.247811	1.46561	0.0144895	2.2374	2.29e-05	2.17672	1.45e-05	-1.01374	1	-1.41117	0.639829
ARHGAP9	1.07932	1	1.12185	0.671299	1.30865	0.312164	1.35225	0.0858068	1.78347	0.03892	2.17141	0.00379247	-1.14113	1	-2.03874	0.516852
GPD2	1.13214	1	2.4168	0.122031	-1.40914	0.825324	2.19451	4.96e-11	2.22806	5.34e-07	2.16459	8e-05	1.01286	1	-1.19278	0.807831
ZFPM1	-1.27033	1	1.32549	0.254034	1.40769	0.176733	2.13059	1.57e-11	2.36869	2.08e-05	2.16346	4.79e-05	-1.38767	0.845714	-1.51597	0.797788
HLA-DMB	1.09557	1	-1.12133	0.802572	-1.0673	0.898817	1.11268	0.724037	1.53166	0.274759	2.15785	0.0434675	-1.12799	1	-1.51684	0.853249
FCER1G	1.08585	1	1.32177	0.361517	1.26889	0.383047	1.37213	0.062112	1.84524	0.007702	2.14195	0.01025	-1.34696	0.928972	-1.73319	0.646772
SHCBP1	-1.01881	1	1.15289	0.563776	1.33679	0.232644	1.21437	0.168878	1.71701	0.00908517	2.14073	0.00332813	-1.16725	0.967678	-1.2874	0.695508
ICAM3	1.13646	1	1.39796	0.141041	1.37914	0.280502	1.46833	0.0143917	2.02296	0.0703068	2.14061	0.0194542	-1.04564	1	-1.48244	0.715155
RBL1	-1.08136	1	-1.28244	0.367368	1.25788	0.513832	1.17324	0.395211	1.97113	0.0414055	2.13742	0.013668	-1.0191	1	-1.34099	0.724648
IL4I1	-1.03039	1	1.37943	0.293546	1.64288	0.0806332	1.51291	0.0234647	1.91357	0.00511739	2.13536	0.000152012	1.09984	1	-1.20519	0.821415
MRVI1	1.07517	1	1.45804	0.110071	1.69659	0.0568851	1.67159	0.00230179	1.52459	0.0834511	2.12366	0.000585523	-1.74111	0.86749	-1.44398	0.752879
P2RY14	1.21616	1	1.08296	0.897902	1.03175	0.962433	-1.09408	0.805317	1.58936	0.205731	2.12343	0.0289925	-1.06101	1	-1.56303	0.767677
NCF2	1.04316	1	1.47442	0.0955344	1.41992	0.202333	1.49912	0.00799254	1.92918	0.00101248	2.11711	0.00605619	-1.10992	1	-1.6656	0.696038
BPGM	-1.00683	1	1.70396	0.121885	-1.01959	0.976942	2.2623	1.67e-11	2.46494	9.37e-09	2.10783	4.48e-06	1.1821	0.992428	-1.14088	0.870798
MMD	-1.19189	1	1.29159	0.396016	1.62806	0.239414	1.56552	0.0573685	1.67262	0.0468854	2.10562	0.00100291	1.01924	1	-1.22537	0.910782
ACAP1	1.15809	1	1.03506	0.921811	1.02121	0.959744	1.18889	0.342557	1.72958	0.15742	2.09917	0.00609794	-1.05547	1	-2.19499	0.398109
PFKP	1.11952	1	1.41614	0.065144	1.35889	0.209432	1.57573	0.000181298	1.75349	0.00512452	2.09657	0.00119986	1.02461	1	-1.29061	0.782017
AMIGO2	1.03112	1	1.65864	0.244644	1.70789	0.0915818	1.8539	0.001076	1.98387	0.0111659	2.09519	0.00377629	-1.05072	1	-1.21585	0.833614
LCK	1.10147	1	1.25434	0.294982	1.2599	0.386169	1.47841	0.00719572	1.94099	0.0104349	2.09142	0.00108585	-1.15437	1	-1.73301	0.624473
BHLHE41	-1.28603	1	2.47014	0.0937407	1.40689	0.386169	1.78226	0.000759812	2.14788	1.72e-08	2.08913	0.00415351	-1.31915	0.967678	1.29367	0.799844
IKBKE	-1.03696	1	1.09242	0.80769	1.26263	0.50512	1.20709	0.490373	1.66101	0.131501	2.08517	0.00622278	-1.25723	1	-1.96312	0.5147
EZH2	1.08323	1	-1.61709	0.0573999	-1.06741	0.911054	-1.10807	0.665641	1.8018	0.0626658	2.08427	0.0284565	-1.0362	1	-1.1116	0.940495
PAK1	1.08403	1	1.41685	0.275075	-1.01722	0.99238	1.65804	0.000571478	2.08364	1.93e-06	2.08283	4.88e-07	-1.00477	1	-1.06937	0.963234
SEMA4D	1.35233	1	1.76948	0.103313	1.02979	0.963113	1.47098	0.000778887	2.01421	0.00288953	2.08179	0.00219766	-1.14384	1	-1.59371	0.6239
IFI27	-1.07346	1	1.36476	0.0606333	1.34289	0.14485	1.72247	5.22e-09	1.96598	8.05e-09	2.08013	4.72e-11	-1.00666	1	-1.34672	0.691669
FGFR1OP	1.06016	1	1.28904	0.247013	1.24071	0.444781	1.75352	1.03e-06	2.01033	1.55e-06	2.08006	8.16e-08	1.05767	1	-1.00381	1
ADCY7	1.00369	1	1.00632	0.990963	1.24689	0.406821	1.29793	0.127207	1.83495	0.0551468	2.06595	0.0237729	-1.26808	0.998232	-1.76134	0.6452
ADAMTS3	-1.02872	1	1.68482	0.0840089	1.50634	0.309536	1.85491	0.0137151	1.84145	0.0714347	2.06174	0.0185727	-1.43787	0.967678	-1.50426	0.647217
PLCG2	1.06066	1	1.32023	0.229337	1.51359	0.0951895	1.43157	0.0361257	1.65203	0.0335331	2.05535	0.000514156	-1.10303	1	-1.45693	0.724648
C3AR1	1.07309	1	1.36465	0.449632	1.50849	0.309845	1.34082	0.221293	2.19584	0.0164597	2.05382	0.0492869	-1.25186	0.991986	-1.52548	0.794407
ARHGEF25	1.27343	1	-1.0824	0.857164	-1.41395	0.347715	1.11027	0.659608	1.5061	0.268861	2.04626	0.00594754	-1.39474	0.925212	-1.39876	0.710596
FAM3C	1.04597	1	1.18071	0.478514	1.24319	0.420262	1.49319	0.00093112	1.64272	0.00201506	2.03551	9.24e-06	-1.05435	1	1.01531	0.985627
CAPG	-1.36618	1	1.49244	0.304189	1.56277	0.536963	1.51332	0.0674795	1.65977	0.12951	2.03507	0.0143266	-1.33763	0.936188	-1.27253	0.797788
SLC11A1	1.03576	1	1.24186	0.318346	1.2488	0.365914	1.55678	0.00818958	1.89443	0.00392745	2.03488	0.000168291	-1.04309	1	-1.51344	0.698891
BDH2	-1.07337	1	1.33436	0.123464	1.46277	0.0601124	1.56788	0.000875549	1.73412	0.000234356	2.03043	3.59e-06	1.57449	0.191539	-1.02043	0.984744
TRIP6	1.05302	1	1.58239	0.1406	1.54935	0.319259	1.72663	0.0483352	1.66938	0.0924206	2.0258	0.00162089	-1.58039	0.936188	-2.07482	0.676474
CXCL2	1.20979	1	1.5663	0.0725877	1.28554	0.354132	1.77106	7.15e-05	1.66159	0.105449	2.02123	2.95e-05	-1.98967	0.834962	-3.2042	0.398109
BTN3A1	1.03032	1	-1.07983	0.849232	1.14724	0.746664	1.26509	0.243504	1.88863	0.0215273	2.02008	0.0102771	1.03895	1	-1.40548	0.836093
ITGB7	1.02135	1	1.0692	0.851043	1.28369	0.367047	1.21314	0.356835	1.69768	0.0621255	2.01426	0.0176031	1.17378	0.984862	-1.39845	0.715195
DKKL1	1.01983	1	1.36962	0.452302	1.42078	0.359266	1.43424	0.0626099	1.47174	0.20599	2.01369	0.0155121	-1.04715	1	-1.23925	0.827469
TBC1D10C	1.13158	1	-1.12757	0.715178	1.03957	0.936134	1.11721	0.592695	1.59283	0.217156	2.00881	0.0424894	-1.25063	0.99946	-1.87796	0.542126
CMTM7	1.17792	1	1.43589	0.0666182	1.13748	0.681383	1.60889	0.000166439	1.74673	0.00081542	2.00512	3.56e-06	-1.27182	0.936218	-1.72608	0.53161
CHST11	1.13087	1	1.30018	0.365558	1.17615	0.690488	1.19461	0.387521	1.53443	0.210986	1.99959	0.0261857	1.051	1	-1.16112	0.911153
TACC3	1.03595	1	-1.28882	0.273171	1.19606	0.54534	1.08102	0.650241	1.75166	0.0925063	1.99678	0.00476604	1.24559	0.945583	-1.133	0.870471
LIMD2	1.07103	1	-1.03251	0.921314	1.08294	0.807923	1.13097	0.42921	1.58669	0.123768	1.99163	0.0165704	-1.32738	0.990917	-1.70897	0.600043
LAMC2	1.22313	1	1.37723	0.122031	1.61939	0.0983887	1.50263	0.0403774	1.5057	0.0446171	1.99158	0.00315783	-1.18446	0.99946	-1.14697	0.907241
EVI2A	1.22365	1	1.07235	0.8694	1.03563	0.94854	1.16004	0.520609	1.81155	0.0263265	1.99061	0.0266143	-1.25842	1	-1.80204	0.638157
NRM	1.1491	1	1.10359	0.819032	1.2021	0.667481	1.35968	0.149376	1.86158	0.0195248	1.9906	0.00552919	-1.12719	1	-1.49162	0.683231
FLYWCH2	1.09169	1	1.05238	0.914566	1.56587	0.101287	1.74101	0.000386269	2.15732	0.000217625	1.98872	0.000748231	2.16278	0.196808	1.35979	0.693017
FAM111A	-1.0573	1	1.04751	0.899179	1.56009	0.0608099	1.54477	0.000779284	1.97898	2.76e-05	1.98457	1.62e-05	1.03164	1	-1.10512	0.901238
CCDC88B	-1.07653	1	-1.19184	0.570458	-1.06043	0.903634	1.02816	0.904353	1.77201	0.157721	1.98233	0.0035698	-1.25106	0.970102	-2.10146	0.530988
LPXN	1.00636	1	1.25385	0.431091	1.19163	0.632893	1.70647	0.00101116	1.73291	0.0284724	1.97809	0.00114538	-1.3645	0.967678	-1.68789	0.562371
C1QC	1.0262	1	1.04201	0.930141	-1.09881	0.821832	1.05398	0.832223	1.74475	0.0773068	1.97648	0.0220649	-1.1497	0.986539	-1.28142	0.843676
IRG1	1.20495	1	2.10551	0.0880661	1.2532	0.632439	1.34066	0.301907	1.60988	0.236858	1.97427	0.0282732	-1.31642	0.99946	-3.58807	0.621109
PTTG1	1.11069	1	-1.23836	0.571452	1.16007	0.728759	1.00803	0.976916	1.51108	0.251911	1.97267	0.00324169	-1.10338	1	-1.16612	0.870798
AGAP2	1.06182	1	-1.07412	0.871287	1.06034	0.916683	1.1846	0.465019	1.70677	0.130357	1.97217	0.0354678	-1.04948	1	-1.61035	0.698096
PHF6	-1.02305	1	1.41801	0.0660106	1.48941	0.0670348	1.66558	0.000103969	2.17855	4.48e-08	1.97099	1.28e-06	-1.01234	1	-1.14482	0.852669
CCDC88C	1.32788	1	1.72574	0.318738	-1.10437	0.91064	1.20915	0.433825	1.5775	0.29843	1.95598	0.000222396	-1.02569	1	-1.55982	0.702779
ITPRIPL1	-1.03292	1	1.07723	0.882962	1.22583	0.683611	1.2838	0.400853	1.20639	0.709049	1.95357	0.0464082	-1.10835	1	-1.55686	0.76904
PIGR	-1.09643	1	1.13228	0.699843	1.5411	0.0714415	1.45643	0.0124834	1.8644	5.26e-07	1.95158	9e-08	1.02546	1	1.17727	0.853676
FYB	1.09978	1	-1.00266	0.998619	1.18453	0.561263	1.26055	0.124584	1.6898	0.0552278	1.94856	0.0127482	-1.18074	1	-1.68097	0.673344
ABLIM3	1.04876	1	1.3083	0.122199	1.36222	0.278911	2.03795	7.41e-05	1.6068	0.0694187	1.94591	0.0140553	1.03624	1	-2.23962	0.487823
FAM102B	1.11771	1	1.35005	0.355099	1.31247	0.472309	1.78895	0.00132691	1.92791	0.00707863	1.94028	0.00377257	1.3516	0.958238	-1.18979	0.888421
TMEM218	1.08946	1	-1.05897	0.902884	-1.22675	0.638233	1.67545	0.0125006	1.73867	0.0991381	1.93434	0.0441218	1.22551	1	-1.05477	0.975006
CKS2	-1.05474	1	-1.5076	0.117989	1.11437	0.799193	1.00912	0.974643	1.93956	0.0460309	1.9326	0.00932234	1.35467	0.958357	-1.05508	0.969711
EMR1	1.01256	1	1.34992	0.34696	1.49894	0.282412	1.62147	0.0285825	2.01542	0.00840159	1.92991	0.00932234	-1.07076	1	-1.61671	0.71121
CIITA	-1.06903	1	-1.0119	0.979099	1.13909	0.680769	1.13412	0.442132	1.74166	0.211079	1.92612	0.031571	-1.04264	1	-1.52783	0.647602
LY9	1.04013	1	1.1464	0.660134	1.27392	0.45827	1.12745	0.564979	1.61251	0.0305987	1.92506	0.0117179	-1.02159	1	-1.64603	0.526613
C1QA	-1.01196	1	1.03445	0.944154	-1.113	0.824159	1.06369	0.822285	1.73008	0.0703842	1.92367	0.0208674	-1.08568	1	-1.4146	0.752879
FAM43A	1.06154	1	1.23127	0.598243	-1.01437	0.992113	1.51562	0.0692989	1.69836	0.0948702	1.91953	0.0240189	1.06206	1	-1.45193	0.706425
GCET2	1.2072	1	1.18943	0.629323	1.24702	0.477911	1.14332	0.438059	1.61541	0.0369012	1.90599	0.0102552	-1.08137	1	-1.1625	0.888421
LAT	1.08518	1	-1.13739	0.655134	1.08616	0.831819	1.05873	0.807653	1.46766	0.236064	1.90504	0.00380776	-1.11398	1	-1.77841	0.466371
MERTK	-1.04405	1	1.06159	0.862303	1.35592	0.199679	1.24286	0.105867	1.5737	0.0397058	1.89561	0.00509957	-1.05084	1	-1.40831	0.691669
TYROBP	1.11952	1	1.05821	0.886965	-1.06862	0.860345	1.07626	0.736025	1.50017	0.120122	1.89271	0.0376077	-1.14389	0.986539	-1.78405	0.595955
SRC	1.02014	1	1.46825	0.0995902	1.16922	0.635241	1.59583	0.00802095	1.64407	0.0122984	1.88874	0.000170618	-1.28757	0.969119	-1.53929	0.717183
CD8A	-1.0136	1	-1.11575	0.774892	-1.19728	0.588357	-1.04501	0.845255	1.68355	0.158581	1.87583	0.00619475	-1.11469	1	-1.19804	0.886152
PRCP	1.09073	1	1.00861	0.98515	1.18259	0.608688	1.30629	0.030646	1.75293	0.00167521	1.87509	0.000232591	1.03405	1	-1.00539	1
WDR34	1.05955	1	1.06564	0.862146	-1.13695	0.743466	1.22211	0.480632	1.73801	0.0588406	1.87342	0.0133423	1.78586	0.402894	1.3916	0.654074
SSBP4	1.03306	1	1.18478	0.553732	-1.11265	0.777781	1.22142	0.274155	1.87214	0.0113693	1.86739	0.00124612	-1.44516	0.787936	-1.46114	0.689154
THOC7	1.0178	1	1.14668	0.538186	1.27606	0.272491	1.45476	9.84e-05	1.77609	1.19e-06	1.86652	1.13e-06	1.06167	1	1.2436	0.71121
GLIPR1	1.09753	1	1.2853	0.452361	1.1685	0.72949	1.11904	0.662284	1.35082	0.387591	1.86059	0.0420991	-1.22622	0.998232	-1.68247	0.57303
ZFR2	-1.04336	1	1.07966	0.883323	1.45974	0.378219	1.25341	0.359861	1.69682	0.0599739	1.85406	0.00556951	-1.01396	1	-1.10677	0.943446
CALM3	1.13831	1	1.3516	0.609491	-1.24359	0.647501	1.35022	0.00372237	1.8135	0.000329134	1.85182	5.01e-06	1.17471	0.945583	1.02178	0.978447
AKNA	-1.00443	1	-1.06811	0.81033	1.18649	0.516669	1.08277	0.577128	1.60577	0.106842	1.84068	0.0143211	-1.13268	1	-1.48817	0.615515
MARCKSL1	-1.01847	1	1.28213	0.390662	1.04645	0.925398	1.56519	0.00440697	1.66351	0.176627	1.8372	0.0138032	-1.67503	0.932647	-1.34204	0.858001
LPAR1	1.16467	1	1.40132	0.200301	1.22133	0.601062	1.72931	0.00420778	1.67344	0.0561681	1.82581	0.008956	-1.10957	1	-1.53184	0.56914
C6orf192	1.08177	1	1.36028	0.19068	1.6108	0.0521298	1.71508	5.48e-05	2.01559	8.36e-05	1.82481	0.00064713	1.06195	1	1.325	0.691669
DOK3	1.16799	1	1.16447	0.683994	-1.01753	0.987821	1.55264	0.0256183	1.78168	0.0471913	1.82352	0.0162322	-1.13062	1	-2.08528	0.464774
C1QB	1.09213	1	1.02054	0.965968	-1.05508	0.902375	1.01701	0.948189	1.53953	0.151815	1.81935	0.0477828	-1.2454	0.955462	-1.60703	0.68551
SYK	1.17027	1	1.01063	0.987081	1.1094	0.86646	1.09989	0.692008	1.40625	0.273307	1.81826	0.0194994	-1.30217	0.998232	-1.77823	0.724648
CCHCR1	1.03232	1	1.32003	0.183372	1.24242	0.432779	1.52134	0.000688021	1.81208	0.000180446	1.81791	7.93e-05	1.00051	1	-1.14649	0.851711
NFATC4	1.18362	1	1.23831	0.417035	1.04712	0.929029	1.51527	0.0077113	1.57956	0.0308038	1.81779	0.00162247	-1.39097	0.977004	-2.21783	0.638157
GCNT1	1.02495	1	1.24549	0.343799	1.35692	0.239548	1.27548	0.0890348	1.66674	0.010878	1.81027	0.010195	-1.07192	1	-1.31753	0.712097
HLA-DOA	1.05945	1	1.09089	0.758728	1.10225	0.770135	1.42283	0.00599226	1.54016	0.021353	1.80762	0.00512047	-1.03657	1	-1.37482	0.77037
CD3G	1.06373	1	1.1673	0.520754	1.26946	0.356622	1.38148	0.0068851	1.57277	0.00341813	1.80749	0.000449518	-1.02408	1	-1.41997	0.574395
PPP1R16B	-1.05631	1	1.18316	0.553882	1.12863	0.731077	1.22763	0.203658	1.47527	0.0918101	1.80672	0.00270684	-1.11579	1	-1.32856	0.762016
PLEKHG6	1.164	1	1.52497	0.125127	1.67754	0.130817	1.50484	0.0423702	1.40548	0.302153	1.79748	0.0197916	1.09913	1	-1.17363	0.87728
C12orf35	-1.04059	1	1.355	0.126849	1.27082	0.346871	1.74762	0.000150442	2.05387	9e-08	1.79722	0.000418098	1.19208	0.997163	-1.01195	0.993773
ARRB2	-1.01335	1	-1.23452	0.287156	1.04583	0.898817	1.23157	0.107073	1.54905	0.0301735	1.78936	0.00117003	-1.20965	0.967678	-1.5654	0.542427
CD300LF	1.22691	1	1.50059	0.163515	1.2098	0.670341	1.41374	0.129911	1.43139	0.296085	1.77883	0.0331302	1.04343	1	-1.62567	0.60296
TRPV2	1.05129	1	1.39631	0.28327	1.01215	0.987776	1.47517	0.0514953	1.59706	0.093295	1.77508	0.0173538	-1.28946	0.967678	-1.66735	0.677245
VAV1	1.00494	1	-1.25024	0.334819	-1.0083	0.990597	1.06547	0.781526	1.52564	0.12951	1.77322	0.0147045	-1.08635	1	-1.75407	0.621604
ELOVL4	-1.19181	1	1.22435	0.699843	2.79896	0.158639	1.54636	0.299473	1.02237	0.979009	1.7722	0.0234254	1.0811	1	-1.04403	0.973528
COL20A1	1.42144	1	1.4402	0.228248	1.45472	0.31612	1.52504	0.0545467	1.69392	0.090762	1.77183	0.0248068	-1.41248	0.919145	-1.77102	0.610157
TUBB6	1.42779	1	1.83958	0.0626276	1.42104	0.320434	2.41666	0.00372168	1.41404	0.254811	1.76782	0.0305906	-1.05255	1	-1.77556	0.535671
FMNL1	1.07031	1	-1.25399	0.316387	1.0286	0.941964	1.13257	0.43874	1.57954	0.106431	1.76749	0.0210985	-1.06418	1	-1.87557	0.554277
EVI2B	1.10206	1	1.03984	0.931215	-1.06216	0.895491	1.07738	0.742379	1.4588	0.21854	1.76675	0.0315111	-1.2829	0.963868	-2.02165	0.496271
MCM10	1.20764	1	1.46123	0.445088	1.17846	0.757315	1.77784	0.022092	2.26969	0.00107362	1.76658	0.0192197	-2.00712	0.925212	-1.37963	0.882024
PTCH2	1.50918	1	1.26043	0.64185	1.45225	0.230996	1.414	0.0088496	1.6292	0.0609144	1.76045	0.0107494	1.88218	0.387244	-1.10865	0.957453
LTF	-1.15806	1	-1.01346	0.975247	1.21529	0.482638	1.50519	0.0187642	1.67246	0.000298451	1.75775	0.000121176	-1.56116	0.45029	-1.36496	0.707738
DDAH1	-1.36003	1	-1.24347	0.660134	-1.21075	0.777204	-1.33784	0.401322	1.37768	0.155679	1.75419	0.0369499	1.19447	1	1.04303	0.979097
C19orf38	1.02011	1	-1.05069	0.919387	1.22604	0.604323	1.43639	0.0453139	1.43173	0.159255	1.74999	0.005907	1.3158	0.967676	-1.04814	0.983073
CCL5	1.0245	1	1.23413	0.328217	1.17297	0.56611	1.16882	0.232538	1.45131	0.0260005	1.74916	0.00395847	-1.37813	0.558744	-1.38008	0.606484
C16orf54	1.00767	1	-1.04515	0.913486	1.08876	0.840428	1.21823	0.267229	1.57155	0.0417549	1.74838	0.00296082	-1.05429	1	-1.68157	0.41557
PDLIM2	-1.28884	1	-1.06963	0.871174	1.3287	0.502471	1.10883	0.616256	1.26345	0.586789	1.74411	0.0162877	1.03348	1	-1.48427	0.646772
CALML4	1.0676	1	1.36589	0.119992	1.39518	0.158639	1.63285	3.06e-05	1.64533	0.00167356	1.74229	0.000151276	-1.13984	0.998232	-1.11927	0.878571
MRAS	1.1285	1	1.1753	0.5002	1.17096	0.579836	1.14085	0.439711	1.54509	0.111221	1.74202	0.0196322	-1.28708	0.98612	-1.58306	0.701106
PKMYT1	1.12166	1	-1.5686	0.0929252	1.00764	0.990597	-1.16685	0.514853	1.40789	0.302881	1.73868	0.0223856	1.13398	1	-1.27959	0.870367
SCO2	-1.06754	1	1.31955	0.086231	1.00437	0.991371	1.6138	0.000123289	1.55944	0.00996532	1.73801	0.00114965	-1.2502	0.966919	-2.13211	0.398109
ITGAL	1.04305	1	1.01742	0.964415	1.16093	0.597699	1.10431	0.561535	1.46125	0.19964	1.7258	0.0231586	-1.03799	1	-1.55686	0.715195
STAT6	1.06784	1	1.0759	0.78362	1.15128	0.622313	1.20908	0.230768	1.45693	0.127046	1.72258	0.00987649	-1.27533	0.992428	-1.63156	0.647217
ITGB2	-1.04913	1	-1.21422	0.483979	-1.1309	0.731518	1.00392	0.983832	1.58052	0.16583	1.71971	0.0403576	-1.0855	1	-1.59506	0.663526
CD300A	-1.16222	1	-1.46423	0.160493	-1.15008	0.747197	-1.06401	0.828521	1.60371	0.188247	1.7187	0.0380942	1.0366	1	-1.45597	0.796441
PHIP	-1.01412	1	1.33016	0.146952	1.08545	0.808098	1.46647	0.00159266	1.59009	0.00418399	1.71631	0.000315919	-1.38283	0.651682	-1.31824	0.673344
ARRDC2	1.28634	1	1.53559	0.0928916	-1.00208	1	1.42688	0.0184258	1.72123	0.00709226	1.71478	0.00574703	-1.22106	0.928472	-1.38169	0.733455
MICAL1	1.48324	1	1.12043	0.82027	-1.13974	0.754352	1.18105	0.332876	1.38892	0.178578	1.71452	0.0317733	-1.21523	0.999876	-1.62787	0.715195
OSTF1	1.03504	1	1.19287	0.416923	1.29263	0.272959	1.43478	0.000572779	1.59043	0.000675338	1.7136	1.81e-05	1.15088	0.969119	1.00992	0.989169
GARNL3	1.30663	1	1.38857	0.282693	1.26744	0.507128	1.3875	0.0983343	1.5154	0.1011	1.71001	0.0107518	1.12457	1	1.05618	0.969711
CLEC4D	1.00975	1	1.29458	0.474891	1.54975	0.254582	1.81939	0.00144943	1.83255	0.0244112	1.70728	0.0375296	-1.17032	1	1.11668	0.904054
STRN	-1.15095	1	1.37521	0.086231	1.4785	0.0586937	1.60398	8.76e-06	1.76233	4.03e-05	1.6995	7.07e-05	-1.03154	1	1.04937	0.951227
CHRNA3	1.13637	1	1.21503	0.698895	1.66214	0.275443	1.80039	0.00547892	2.02701	0.00704937	1.6991	0.0496024	1.80751	0.849559	1.3038	0.762016
EFHD2	1.01122	1	1.1555	0.513496	1.25146	0.337567	1.36724	0.00299893	1.66628	0.00370239	1.6932	2.4e-05	-1.13974	0.975448	-1.40001	0.6239
WDR5B	1.07337	1	1.38411	0.0769117	1.42894	0.0992899	1.49754	0.000295351	1.7875	4.58e-05	1.6892	0.000126139	-1.1058	1	-1.18095	0.801181
IL23R	-1.05736	1	1.38628	0.238555	1.41091	0.31612	1.53238	0.0108314	1.55836	0.0797678	1.68913	0.013668	-1.22135	0.990257	-1.13168	0.882746
DOCK8	1.11738	1	-1.01231	0.979841	1.36616	0.259543	1.41235	0.0118329	1.71294	0.00537068	1.68802	0.0472956	-1.16472	0.995898	-1.47932	0.691669
ADAMTS9	-1.08435	1	1.11434	0.674046	1.37328	0.176257	1.53187	0.00572727	1.56156	0.0120518	1.68797	0.00364333	1.02735	1	-1.47089	0.762016
FGR	1.05249	1	1.07091	0.815565	1.17453	0.602717	1.41087	0.00530571	1.6575	0.00770917	1.68376	0.000767741	-1.33358	0.932647	-1.79102	0.606484
HSD17B7	-1.0924	1	1.06619	0.943239	3.5946	0.144389	1.28571	0.503648	1.31202	0.493464	1.68147	0.0154813	1.48633	0.616346	1.29101	0.733614
CLEC2D	1.07832	1	1.37581	0.308167	1.4716	0.21831	1.37159	0.121961	1.9022	0.0207057	1.68067	0.000337119	1.07248	1	-1.14364	0.908782
LYN	1.01395	1	1.14069	0.573703	1.30635	0.23627	1.35777	0.0180588	1.59808	0.0040129	1.68064	0.00017435	1.06063	1	-1.10336	0.928562
S100A11	-1.12145	1	1.44544	0.181724	1.35127	0.477161	1.59318	0.0149001	1.39613	0.0809993	1.6781	0.00743569	-1.7732	0.702546	-2.48635	0.301749
HAUS8	1.00593	1	-1.07613	0.832531	1.102	0.799193	1.06167	0.75917	1.44504	0.111179	1.67457	0.00904497	1.02651	1	-1.28777	0.76904
MLXIP	1.17169	1	1.18282	0.428484	1.18102	0.507793	1.30867	0.0108755	1.54101	0.000791251	1.67086	1.89e-05	1.13464	0.980446	1.03823	0.962238
SRGAP2	-1.03037	1	1.0273	0.959565	1.44355	0.200988	1.18916	0.204345	1.52485	0.00685034	1.67063	0.000947076	1.08721	1	1.19096	0.782017
TIMD4	1.16803	1	1.22076	0.434031	1.25576	0.370119	1.3438	0.102768	1.71378	0.00179949	1.66918	0.00177669	1.1193	1	-1.38617	0.673426
LPAR6	1.00744	1	1.41112	0.0574743	1.05063	0.899213	1.27857	0.0567647	1.4724	0.0397235	1.6686	0.0475621	-1.19021	0.967678	-1.68458	0.388364
CLIP1	-1.35688	1	1.78872	0.145909	1.1161	0.868383	1.5261	9.04e-06	1.897	4.12e-06	1.66857	8.24e-06	-1.0809	1	1.15558	0.815875
PLA2G4A	1.05404	1	-1.13544	0.727544	1.25293	0.539367	1.08572	0.79557	1.3082	0.36952	1.66845	0.0239598	-1.25737	0.975549	-1.52282	0.798847
FLI1	1.00858	1	1.20867	0.471154	1.10889	0.773477	1.11913	0.532955	1.58547	0.0180075	1.66817	0.00499562	-1.16867	0.99946	-1.47252	0.663891
MAP3K1	-1.01859	1	1.18673	0.468688	1.2456	0.417959	1.63569	1.31e-05	1.64095	0.00127661	1.66748	0.000526318	-1.0678	1	-1.36474	0.638157
VCAM1	1.02433	1	1.67557	0.121701	1.16866	0.732507	1.26449	0.210503	1.11419	0.756971	1.66382	0.0435983	-1.93525	0.659072	-2.06746	0.691669
SRGAP1	1.0535	1	1.1332	0.802132	-1.1418	0.786168	1.36162	0.205638	1.51188	0.0728591	1.66054	0.00865431	1.68055	0.774439	1.93811	0.501458
UTP23	1.02766	1	1.41535	0.0806342	1.27545	0.409405	1.79686	4.21e-06	1.70259	0.00334603	1.65917	0.00285691	-1.08274	1	-1.23976	0.762016
PRKCD	1.02073	1	1.20211	0.510108	1.45556	0.164747	1.48052	0.00880202	1.57422	0.0230768	1.65545	0.00357905	-1.08622	1	-1.26951	0.777784
GEMIN7	1.11627	1	1.39637	0.168659	1.25962	0.50512	1.54116	0.00871798	1.56562	0.0581064	1.65531	0.0170587	-1.07277	1	-1.30834	0.712097
FBXO27	-1.27218	1	1.10658	0.755143	1.22875	0.528093	1.31313	0.0937652	1.37336	0.355153	1.65355	0.0235503	-1.37247	0.876948	-1.61306	0.496271
LCMT1	1.16035	1	1.38769	0.165315	-1.07628	0.906654	1.55584	0.00285479	1.66374	0.00827572	1.64974	0.00624105	1.28746	0.942411	1.02125	0.981704
LYZ	1.1041	1	1.09034	0.81157	-1.0186	0.970422	1.07371	0.71718	1.31525	0.67603	1.64872	0.0459739	-1.3789	0.852994	-1.57954	0.690979
C6	-1.05958	1	1.16929	0.429841	1.31198	0.16073	1.36524	0.000559873	1.39545	0.00459697	1.64198	2.17e-06	-1.0793	1	1.22148	0.727838
FOXF1	-1.01328	1	1.26028	0.450883	1.53412	0.171399	1.47023	0.0465431	1.67459	0.0780176	1.64162	0.0495524	-1.13127	1	-1.07292	0.945003
ANKRD13A	1.06003	1	1.09116	0.746816	1.24064	0.41506	1.25566	0.0706628	1.36669	0.055096	1.64119	0.00699553	-1.18119	0.967678	-1.13445	0.888421
TMC6	1.00593	1	1.04475	0.894656	1.20813	0.507128	1.3097	0.0847442	1.62412	0.0301735	1.64016	0.00150468	-1.13615	0.998232	-1.46864	0.618372
PRRG1	1.18832	1	1.84989	0.346392	-1.57979	0.72733	1.51399	0.0125087	1.61438	0.0473676	1.64008	0.0198072	-1.42902	0.859341	-1.05447	0.963234
GALNT2	-1.00291	1	1.34562	0.0751564	1.32231	0.17575	1.46956	6.5e-05	1.58994	0.000173479	1.6397	1.92e-05	1.02563	1	1.12304	0.854433
ARL17B	1.0054	1	1.40837	0.164441	1.32329	0.42705	1.74189	0.00118881	1.82312	0.0177978	1.63817	0.0482948	1.09582	1	1.17565	0.854875
MRTO4	1.0947	1	1.33501	0.113287	1.35735	0.16328	1.49379	0.000478103	1.40273	0.0625462	1.63676	0.000429995	1.0269	1	-1.02735	0.979387
EHBP1L1	1.04211	1	1.74324	0.5002	-1.73586	0.514964	-1.0164	0.961094	1.7644	0.189458	1.63602	0.0163561	-1.31628	1	-1.58837	0.57303
PTPN6	1.03832	1	1.10819	0.664853	1.19432	0.468359	1.1943	0.10984	1.49571	0.00742073	1.63077	0.000503438	-1.18659	0.967678	-1.60325	0.398109
PLEKHG2	1.0732	1	1.32449	0.117807	1.33968	0.181609	1.65274	6.57e-07	1.62151	0.000503192	1.62991	0.000120423	-1.12578	1	-1.30767	0.691669
PWWP2A	1.06197	1	1.37621	0.102057	1.31426	0.293353	1.45814	0.00192601	1.52305	0.0104474	1.62802	0.000906632	-1.04646	1	-1.03313	0.975559
GNG2	1.14723	1	1.07465	0.800994	1.01589	0.96871	1.0938	0.554993	1.39846	0.0875919	1.62481	0.0321286	-1.24061	0.936188	-1.55221	0.554277
LZTS2	1.01901	1	1.322	0.147282	1.22548	0.437473	1.65168	0.000238614	1.77152	0.000116982	1.61875	0.000976151	-1.03668	1	-1.1801	0.804924
DNMT1	1.06178	1	-1.15175	0.559473	1.2109	0.461569	1.30678	0.0205782	1.53215	0.0216029	1.6176	0.000468521	1.24425	0.910402	-1.19711	0.792732
RASD1	-1.00992	1	1.83098	0.110445	1.14109	0.773386	1.3793	0.0989408	1.33595	0.139328	1.61604	0.0067555	-1.47244	0.326571	-1.67334	0.663526
DPP4	1.02118	1	-1.0314	0.943086	1.02865	0.942067	1.07358	0.763432	1.6796	0.00643836	1.61352	0.0150877	-1.20539	0.998232	1.18585	0.873907
TMEM109	-1.02327	1	1.1829	0.493087	1.03625	0.930283	1.48039	7.9e-05	1.57198	0.000441839	1.61045	0.000107399	1.04848	1	1.05663	0.940957
DCAKD	-1.00859	1	1.21212	0.420441	1.42131	0.128575	1.59813	6.14e-05	1.75404	0.000225153	1.60652	0.00141396	1.08362	1	1.36925	0.628828
TMPO	-1.04438	1	1.19427	0.378547	1.31324	0.194848	1.29273	0.0122342	1.62022	9.02e-05	1.6015	6.83e-05	-1.08856	1	-1.11372	0.875209
GSTP1	1.10497	1	1.36156	0.0873766	1.07197	0.810178	1.30863	0.066471	1.55733	0.00868236	1.60106	0.00318456	1.12706	0.98612	-1.18577	0.836093
RARB	1.11248	1	-1.08196	0.820687	1.47478	0.193712	1.42353	0.10274	1.6594	0.00869103	1.60001	0.0224786	1.82036	0.129359	1.04314	0.973931
MAPRE1	1.09237	1	1.27527	0.193382	1.27623	0.289191	1.26326	0.0346709	1.45011	0.00716644	1.59577	0.000185439	-1.00349	1	-1.10458	0.888336
TMEM98	-1.11731	1	-1.05868	0.839359	1.1373	0.636209	1.10147	0.551949	1.52125	0.00745128	1.59526	0.0198965	-1.00359	1	-1.14328	0.888247
PARN	-1.0594	1	1.2323	0.279588	1.16411	0.588351	1.17295	0.167338	1.29305	0.0763947	1.59177	0.000192456	-1.06292	1	1.10931	0.875146
TAF1A	-1.02775	1	1.19376	0.418597	1.09446	0.773477	1.40389	0.0118447	1.47737	0.0212874	1.59095	0.0023198	-1.32034	0.86749	-1.61112	0.534816
PRKX	-1.00091	1	1.28282	0.356702	1.28849	0.444597	1.22787	0.268492	1.22682	0.475079	1.58929	0.0259245	-1.20465	0.98612	-1.27316	0.742013
C9orf89	1.08369	1	1.36003	0.169636	1.01772	0.970235	1.53827	0.00955012	1.81199	0.00882547	1.58781	0.0365785	-1.43753	0.943103	-1.52376	0.622618
SEPX1	1.06541	1	1.28599	0.186624	1.30789	0.24575	1.56749	1.27e-05	1.46121	0.00819322	1.58641	0.000451001	-1.03106	1	1.03572	0.967074
RPA3	1.01248	1	1.20107	0.446263	1.22098	0.477059	1.17471	0.240826	1.38371	0.0644001	1.5856	0.00305804	1.05096	1	1.04068	0.962591
ANKRD50	-1.1135	1	1.22848	0.409513	1.24989	0.455504	1.61603	0.00188492	1.71017	0.00189095	1.57933	0.00399037	-1.21429	0.967678	-1.09272	0.913062
HIF1A	1.06341	1	1.34403	0.0773718	1.39535	0.0853997	1.53565	3.87e-05	1.60088	0.000102689	1.5778	0.000138489	1.05121	1	1.28812	0.670889
PTPRCAP	1.02589	1	1.21115	0.395605	1.03893	0.9221	1.15807	0.289263	1.48147	0.0755687	1.57549	0.00154469	-1.14034	0.990917	-1.53484	0.496271
RAB35	1.00717	1	1.28235	0.176268	1.35521	0.14485	1.52789	2.19e-05	1.49557	0.00276035	1.57301	0.000260565	1.09817	1	1.05797	0.940128
NCF1	1.05247	1	-1.07112	0.849232	-1.3073	0.398144	-1.03372	0.887655	1.44005	0.137772	1.57151	0.0260183	-1.05629	1	-1.60869	0.647217
ARRDC4	-1.1274	1	1.27952	0.552027	1.34311	0.540426	1.7362	0.00481285	2.30186	0.0453239	1.56998	0.0283298	1.23018	1	1.12657	0.953987
BPTF	-1.08699	1	1.33296	0.119879	1.24091	0.398788	1.6245	3.51e-06	1.59295	0.00101139	1.56937	0.00074237	-1.03841	1	-1.00183	1
A2M	1.00528	1	1.2954	0.10972	1.21514	0.41286	1.37589	0.0303496	1.31337	0.119345	1.56893	0.00131662	-1.72407	0.950598	-1.05397	0.978903
NPR3	-1.46661	1	-1.54709	0.067579	-1.17741	0.708434	1.54392	0.0116288	1.54151	0.113992	1.56884	0.00238445	1.36662	0.958238	1.12272	0.875172
SPI1	-1.06696	1	-1.16463	0.633689	1.01527	0.974635	1.17124	0.389416	1.71259	0.0352811	1.5677	0.00844766	-1.06661	1	-1.38743	0.75921
EPM2A	-1.16318	1	1.48735	0.241463	1.0874	0.909028	1.64472	0.0159429	1.55955	0.0843308	1.56485	0.0366506	1.23606	0.998232	1.11034	0.937591
TUBA1B	1.0306	1	1.01717	0.954304	1.33445	0.12864	1.15095	0.315668	1.50289	0.0198459	1.56351	0.00440809	1.13715	0.967678	-1.08725	0.948657
WIBG	1.06253	1	1.27567	0.28704	1.18483	0.579641	1.5496	0.00070056	1.47536	0.0479202	1.56331	0.0105614	1.05888	1	1.00261	0.99821
NOTCH1	-1.05566	1	1.29455	0.139908	1.40566	0.075145	1.4485	0.000342068	1.50198	0.00388579	1.56281	0.000496866	-1.14736	0.967678	-1.20673	0.762016
PITPNM2	-1.02265	1	-1.07271	0.810004	1.03478	0.931596	1.30891	0.0330921	1.67994	0.00213229	1.55954	0.00742352	-1.01474	1	-1.31642	0.68441
SAA4	-1.02891	1	1.30533	0.173865	1.08866	0.83917	1.55282	0.000960355	1.28895	0.38997	1.55951	0.00163673	1.12	0.975448	1.01549	0.983073
RHOF	-1.04253	1	1.05593	0.901011	1.13046	0.773477	1.26904	0.193129	1.56207	0.0701157	1.55919	0.0292464	1.05755	1	-1.2613	0.751618
ZNF480	1.0866	1	1.40067	0.136975	1.34949	0.307687	1.37317	0.0322537	1.57979	0.0255678	1.559	0.0201338	-1.21327	0.967678	-1.32056	0.757963
ELMO1	1.05532	1	1.33021	0.129246	1.18165	0.53356	1.32571	0.012798	1.53687	0.00331474	1.5581	0.00123071	-1.00117	1	-1.29981	0.682936
ANGPTL6	-1.1363	1	1.32791	0.100089	1.31099	0.205082	1.4579	0.00016355	1.47348	0.00494067	1.55582	0.00049193	-1.07742	1	1.00313	0.997127
CDKN3	1.0236	1	-1.25982	0.416384	1.09823	0.81985	-1.22593	0.232933	1.37027	0.152999	1.55532	0.0493235	1.06822	1	-1.14152	0.923217
PTPN18	1.02645	1	-1.04774	0.877262	1.02016	0.958856	1.08477	0.569205	1.35678	0.0714272	1.5551	0.00622767	-1.24891	0.958357	-1.39262	0.600043
C9orf167	1.00235	1	-1.02255	0.959668	1.16049	0.669911	1.07424	0.729326	1.6727	0.0174493	1.55431	0.028828	1.01798	1	-1.06136	0.969711
RHBDL2	-1.24233	1	1.27625	0.537032	1.38597	0.477987	1.55927	0.0421671	1.38378	0.158643	1.55143	0.032845	1.18878	0.998232	1.10501	0.903384
PSEN2	1.09815	1	1.32517	0.140167	1.12181	0.700018	1.35185	0.0107685	1.38478	0.0446566	1.54997	0.00195208	-1.04063	1	-1.19137	0.792732
VRK1	1.13309	1	-1.04619	0.904136	1.2004	0.565185	1.16583	0.335857	1.47092	0.039346	1.54979	0.0123015	-1.02534	1	1.12324	0.874909
ATF7IP	-1.07613	1	-1.08464	0.762919	1.25617	0.360015	1.48348	0.00022469	1.49171	0.00522564	1.54973	0.000891478	1.13204	0.986626	-1.06144	0.942564
NFKBID	1.08068	1	1.16218	0.592732	1.27992	0.40256	1.45907	0.00708231	1.70521	0.00595843	1.54925	0.0140815	-1.11177	1	-1.59381	0.535671
CHRNB3	-1.09481	1	1.28897	0.21647	1.46628	0.107774	1.19628	0.14821	1.61979	0.00325227	1.54898	0.00290343	1.36536	0.925212	1.27155	0.709553
BCAM	-1.13612	1	-1.05154	0.867021	1.11496	0.837871	1.10536	0.526102	1.39557	0.0948702	1.54844	0.0195219	-1.20155	0.998232	1.02371	0.978447
TMEM9	1.06156	1	1.10107	0.75554	1.30697	0.350631	1.20446	0.307799	1.3792	0.129516	1.5409	0.0191445	1.07498	1	1.01647	0.985688
REPS1	1.05775	1	1.28257	0.258779	1.22729	0.491454	1.52602	0.00109136	1.45795	0.0420659	1.54089	0.00829711	-1.05942	1	1.00544	0.994768
FERMT3	-1.06094	1	-1.08566	0.752266	-1.00334	0.996745	1.09668	0.507338	1.43907	0.113455	1.53991	0.0220957	-1.2422	0.969949	-1.55921	0.668794
BAZ2B	-1.03043	1	1.34036	0.125551	1.40273	0.137975	1.49608	0.000353637	1.56397	0.00296935	1.53946	0.00229973	-1.22356	0.936188	-1.1513	0.834635
ST3GAL4	1.08004	1	1.35316	0.142415	1.32364	0.204128	1.34468	0.058777	1.56072	0.00241428	1.53907	0.00568557	-1.27122	0.967676	-1.20645	0.851711
RQCD1	-1.04025	1	1.11455	0.697229	1.33293	0.270862	1.50359	0.000855599	1.40262	0.0567439	1.5379	0.0060917	1.30773	0.856354	1.00368	0.997127
ZNF184	1.07108	1	1.37243	0.140048	1.28664	0.397309	1.50115	0.00287141	1.44163	0.0652944	1.53165	0.0138396	-1.0305	1	-1.07075	0.940374
CLIC1	1.05435	1	1.24566	0.283769	1.35263	0.177759	1.32937	0.0152084	1.47876	0.00972096	1.52665	0.00643486	-1.02561	1	-1.1009	0.916973
PGM3	-1.03971	1	1.28316	0.16957	-1.00325	0.997168	2.12136	8.4e-07	1.36213	0.0677456	1.52384	0.0378922	-1.30123	0.89019	-1.29527	0.689154
CORO1A	-1.02542	1	-1.04624	0.871287	1.04576	0.897139	1.14249	0.252645	1.43053	0.0523231	1.52336	0.0256596	-1.05952	1	-1.43356	0.595955
TCF4	-1.01479	1	1.37467	0.0960292	1.09382	0.780768	1.37986	0.00782842	1.54932	0.00589498	1.52172	0.00551087	-1.28323	0.86749	-1.23152	0.752717
ATXN7	1.03353	1	1.16342	0.471154	1.13647	0.61896	1.21045	0.0713494	1.34362	0.0291086	1.5217	0.000364317	1.06661	1	-1.12243	0.867021
FBRS	-1.0342	1	1.1489	0.539093	1.18357	0.508867	1.38167	0.0021754	1.38903	0.0228167	1.52053	0.00109196	1.03589	1	-1.22184	0.749447
GLYAT	1.05803	1	1.0343	0.918062	1.28594	0.246027	1.112	0.31344	1.36444	0.00948752	1.518	0.00127749	1.28232	0.899666	1.12962	0.844979
UBE2D1	1.27878	1	1.91642	0.0917931	-1.60134	0.676628	1.43431	0.00517198	1.53064	0.083219	1.51799	0.0102241	-1.32248	0.936188	-1.14631	0.854433
ASAP3	-1.03576	1	1.05738	0.827563	1.41393	0.0686809	1.387	0.0357733	1.47512	0.0122984	1.5172	0.0182005	1.17865	0.975448	-1.49398	0.638157
THAP7	1.01834	1	1.30249	0.206006	1.27574	0.367865	1.73914	2.9e-06	1.50026	0.0219178	1.51423	0.0106945	1.09693	1	-1.11799	0.882314
ZNF714	-1.01544	1	1.43959	0.107878	1.23633	0.510905	1.13804	0.451127	1.3189	0.248336	1.51288	0.0400749	1.06179	1	-1.14474	0.867548
ZNF217	1.09218	1	1.45065	0.0511777	1.48866	0.154749	1.39158	0.0100422	1.61952	0.0060157	1.51001	0.0126672	-1.32411	0.840293	-1.08847	0.91549
NOTCH3	-1.10405	1	-1.00768	0.989664	1.49052	0.24095	1.58561	0.011234	1.16615	0.607102	1.50941	0.040736	-1.52692	0.969119	-1.04624	0.980513
SMURF2	-1.09511	1	1.11618	0.667888	1.36516	0.169883	1.52385	0.000113497	1.72225	0.000155625	1.50918	0.00394708	-1.06757	1	1.06776	0.931417
CDKN2AIP	-1.18928	1	1.38751	0.0619897	1.41259	0.102305	1.49801	0.000147785	1.52513	0.00326419	1.50878	0.00198615	-1.37261	0.577399	-1.48019	0.554277
CXorf23	1.08374	1	1.27364	0.247517	1.46811	0.078027	1.5545	0.00011486	1.45562	0.0230747	1.50674	0.00684577	-1.15979	0.980446	1.00394	0.997032
ADD3	-1.04303	1	1.13244	0.611876	1.15092	0.601759	1.19471	0.173689	1.52833	0.00196543	1.50428	0.00129412	1.21286	0.924963	1.43686	0.538136
UNG	1.02505	1	1.32966	0.301354	1.31006	0.383047	1.49175	0.0924008	1.23253	0.387533	1.50391	0.0367717	1.02314	1	1.11015	0.897281
CELF2	-1.06082	1	1.18525	0.439335	-1.03416	0.931927	1.28941	0.0677223	1.37742	0.0696251	1.50249	0.0236878	-1.22814	0.922656	-1.30002	0.67903
SLC25A30	-1.13646	1	1.28984	0.456757	1.26075	0.503295	1.6041	0.00377202	1.53525	0.00159374	1.50227	0.00154198	-1.36729	0.86749	-1.72508	0.414564
SAFB2	-1.01508	1	1.3517	0.0619897	1.1645	0.530272	1.35459	0.00160512	1.44961	0.00283135	1.50178	0.000442783	-1.00783	1	-1.27533	0.691669
PLEKHA2	-1.00441	1	1.28468	0.202599	1.16035	0.589333	1.22851	0.100176	1.38873	0.0431639	1.50001	0.0324697	-1.19666	0.957354	-1.2979	0.68441
